# Supplementary material for: Multiscale Simulations Suggest a Mechanism for the Association of the Dok7 PH Domain with PIP-Containing Membranes
Source: PLoS Comput Biol. 2016 Jul 26;12(7):e1005028. doi: 10.1371/journal.pcbi.1005028 (PMC4961371; doi:10.1371/journal.pcbi.1005028)
Supplement: S1 File — PDB file of the Dok7 PH domain with a PC/PS/PIP2 bilayer that is aligned with the Arf GAP ASAP1 structure. (PDB) [file pcbi.1005028.s009.pdb]

TITLE     Protein
REMARK    THIS IS A SIMULATION BOX
CRYST1  108.799  108.799  205.426  90.00  90.00  90.00 P 1           1
MODEL        1
ATOM      1 N    GLU     3     -12.339  17.952 -46.137  1.00  0.00           N
ATOM      2  H1  GLU     3     -12.545  18.732 -46.717  1.00  0.00           H
ATOM      3  H2  GLU     3     -12.880  17.979 -45.298  1.00  0.00           H
ATOM      4  H3  GLU     3     -11.361  17.959 -45.903  1.00  0.00           H
ATOM      5  CA  GLU     3     -12.624  16.710 -46.870  1.00  0.00           C
ATOM      6  CB  GLU     3     -11.577  16.547 -47.990  1.00  0.00           C
ATOM      7  CG  GLU     3     -10.477  15.469 -47.901  1.00  0.00           C
ATOM      8  CD  GLU     3      -9.637  15.406 -46.611  1.00  0.00           C
ATOM      9  OE1 GLU     3      -9.316  14.267 -46.224  1.00  0.00           O
ATOM     10  OE2 GLU     3      -9.387  16.464 -45.989  1.00  0.00           O
ATOM     11 C    GLU     3     -12.673  15.551 -45.881  1.00  0.00           C
ATOM     12 O    GLU     3     -11.866  15.448 -44.955  1.00  0.00           O
ATOM     13 N    ALA     4     -13.716  14.751 -46.063  1.00  0.00           N
ATOM     14 H    ALA     4     -14.437  14.920 -46.731  1.00  0.00           H
ATOM     15  CA  ALA     4     -13.954  13.608 -45.178  1.00  0.00           C
ATOM     16  CB  ALA     4     -14.441  14.140 -43.833  1.00  0.00           C
ATOM     17 C    ALA     4     -15.013  12.670 -45.777  1.00  0.00           C
ATOM     18 O    ALA     4     -14.744  11.504 -46.040  1.00  0.00           O
ATOM     19 N    ALA     5     -16.127  13.310 -46.112  1.00  0.00           N
ATOM     20 H    ALA     5     -16.180  14.305 -46.111  1.00  0.00           H
ATOM     21  CA  ALA     5     -17.450  12.663 -46.168  1.00  0.00           C
ATOM     22  CB  ALA     5     -17.483  11.591 -47.268  1.00  0.00           C
ATOM     23 C    ALA     5     -17.829  12.246 -44.726  1.00  0.00           C
ATOM     24 O    ALA     5     -18.500  11.269 -44.478  1.00  0.00           O
ATOM     25 N    LEU     6     -17.293  12.986 -43.757  1.00  0.00           N
ATOM     26 H    LEU     6     -16.390  13.397 -43.874  1.00  0.00           H
ATOM     27  CA  LEU     6     -17.863  13.221 -42.409  1.00  0.00           C
ATOM     28  CB  LEU     6     -19.307  13.721 -42.533  1.00  0.00           C
ATOM     29  CG  LEU     6     -19.327  14.972 -43.424  1.00  0.00           C
ATOM     30  CD1 LEU     6     -20.749  15.357 -43.838  1.00  0.00           C
ATOM     31  CD2 LEU     6     -18.664  16.157 -42.722  1.00  0.00           C
ATOM     32 C    LEU     6     -17.744  12.118 -41.367  1.00  0.00           C
ATOM     33 O    LEU     6     -17.663  12.418 -40.172  1.00  0.00           O
ATOM     34 N    VAL     7     -17.575  10.888 -41.824  1.00  0.00           N
ATOM     35 H    VAL     7     -17.241  10.679 -42.740  1.00  0.00           H
ATOM     36  CA  VAL     7     -17.576   9.750 -40.921  1.00  0.00           C
ATOM     37  CB  VAL     7     -17.965   8.494 -41.731  1.00  0.00           C
ATOM     38  CG1 VAL     7     -17.543   7.153 -41.126  1.00  0.00           C
ATOM     39  CG2 VAL     7     -19.482   8.509 -41.875  1.00  0.00           C
ATOM     40 C    VAL     7     -16.291   9.808 -40.072  1.00  0.00           C
ATOM     41 O    VAL     7     -16.427   9.865 -38.853  1.00  0.00           O
ATOM     42 N    GLU     8     -15.168  10.209 -40.688  1.00  0.00           N
ATOM     43 H    GLU     8     -15.141  10.433 -41.660  1.00  0.00           H
ATOM     44  CA  GLU     8     -13.862  10.350 -40.002  1.00  0.00           C
ATOM     45  CB  GLU     8     -13.820  11.590 -39.089  1.00  0.00           C
ATOM     46  CG  GLU     8     -12.720  12.602 -39.458  1.00  0.00           C
ATOM     47  CD  GLU     8     -13.048  13.500 -40.657  1.00  0.00           C
ATOM     48  OE1 GLU     8     -12.083  14.125 -41.175  1.00  0.00           O
ATOM     49  OE2 GLU     8     -14.246  13.646 -40.955  1.00  0.00           O
ATOM     50 C    GLU     8     -13.562   9.077 -39.199  1.00  0.00           C
ATOM     51 O    GLU     8     -14.397   8.169 -39.119  1.00  0.00           O
ATOM     52 N    GLY     9     -12.382   8.989 -38.581  1.00  0.00           N
ATOM     53 H    GLY     9     -11.765   9.756 -38.417  1.00  0.00           H
ATOM     54  CA  GLY     9     -12.018   7.689 -38.007  1.00  0.00           C
ATOM     55 C    GLY     9     -11.008   7.663 -36.880  1.00  0.00           C
ATOM     56 O    GLY     9     -10.991   8.525 -35.999  1.00  0.00           O
ATOM     57 N    GLN    10     -10.472   6.450 -36.882  1.00  0.00           N
ATOM     58 H    GLN    10     -10.795   5.806 -37.576  1.00  0.00           H
ATOM     59  CA  GLN    10      -9.500   5.823 -35.967  1.00  0.00           C
ATOM     60  CB  GLN    10      -9.399   6.534 -34.610  1.00  0.00           C
ATOM     61  CG  GLN    10      -8.017   6.330 -33.972  1.00  0.00           C
ATOM     62  CD  GLN    10      -6.952   7.361 -34.378  1.00  0.00           C
ATOM     63  OE1 GLN    10      -5.899   7.402 -33.761  1.00  0.00           O
ATOM     64  NE2 GLN    10      -7.242   8.192 -35.378  1.00  0.00           N
ATOM     65 1HE2 GLN    10      -8.127   8.143 -35.844  1.00  0.00           H
ATOM     66 2HE2 GLN    10      -6.567   8.871 -35.664  1.00  0.00           H
ATOM     67 C    GLN    10     -10.038   4.402 -35.739  1.00  0.00           C
ATOM     68 O    GLN    10     -10.344   4.002 -34.612  1.00  0.00           O
ATOM     69 N    VAL    11     -10.175   3.625 -36.806  1.00  0.00           N
ATOM     70 H    VAL    11      -9.746   3.791 -37.692  1.00  0.00           H
ATOM     71  CA  VAL    11     -10.823   2.307 -36.644  1.00  0.00           C
ATOM     72  CB  VAL    11     -12.170   2.287 -37.387  1.00  0.00           C
ATOM     73  CG1 VAL    11     -12.864   0.942 -37.245  1.00  0.00           C
ATOM     74  CG2 VAL    11     -13.153   3.285 -36.780  1.00  0.00           C
ATOM     75 C    VAL    11      -9.788   1.208 -36.924  1.00  0.00           C
ATOM     76 O    VAL    11      -8.741   1.451 -37.543  1.00  0.00           O
ATOM     77 N    LYS    12     -10.019   0.062 -36.284  1.00  0.00           N
ATOM     78 H    LYS    12     -10.943  -0.237 -36.063  1.00  0.00           H
ATOM     79  CA  LYS    12      -8.992  -0.981 -36.179  1.00  0.00           C
ATOM     80  CB  LYS    12      -9.127  -1.846 -34.910  1.00  0.00           C
ATOM     81  CG  LYS    12      -8.759  -1.043 -33.640  1.00  0.00           C
ATOM     82  CD  LYS    12      -8.735  -1.824 -32.313  1.00  0.00           C
ATOM     83  CE  LYS    12      -7.414  -2.561 -32.031  1.00  0.00           C
ATOM     84  NZ  LYS    12      -7.459  -3.451 -30.848  1.00  0.00           N
ATOM     85  HZ1 LYS    12      -6.582  -3.923 -30.761  1.00  0.00           H
ATOM     86  HZ2 LYS    12      -7.627  -2.933 -30.013  1.00  0.00           H
ATOM     87  HZ3 LYS    12      -8.185  -4.137 -30.963  1.00  0.00           H
ATOM     88 C    LYS    12      -8.759  -1.733 -37.501  1.00  0.00           C
ATOM     89 O    LYS    12      -7.616  -1.698 -37.950  1.00  0.00           O
ATOM     90 N    LEU    13      -9.813  -2.174 -38.201  1.00  0.00           N
ATOM     91 H    LEU    13     -10.739  -2.141 -37.823  1.00  0.00           H
ATOM     92  CA  LEU    13      -9.744  -2.790 -39.557  1.00  0.00           C
ATOM     93  CB  LEU    13      -9.645  -1.775 -40.709  1.00  0.00           C
ATOM     94  CG  LEU    13     -10.891  -1.034 -41.220  1.00  0.00           C
ATOM     95  CD1 LEU    13     -10.476  -0.300 -42.489  1.00  0.00           C
ATOM     96  CD2 LEU    13     -12.047  -1.977 -41.583  1.00  0.00           C
ATOM     97 C    LEU    13      -8.632  -3.843 -39.816  1.00  0.00           C
ATOM     98 O    LEU    13      -7.439  -3.559 -39.728  1.00  0.00           O
ATOM     99 N    ARG    14      -9.093  -4.904 -40.477  1.00  0.00           N
ATOM    100 H    ARG    14     -10.077  -5.021 -40.565  1.00  0.00           H
ATOM    101  CA  ARG    14      -8.348  -6.133 -40.853  1.00  0.00           C
ATOM    102  CB  ARG    14      -9.275  -7.104 -41.588  1.00  0.00           C
ATOM    103  CG  ARG    14     -10.047  -8.067 -40.680  1.00  0.00           C
ATOM    104  CD  ARG    14      -9.247  -8.610 -39.488  1.00  0.00           C
ATOM    105  NE  ARG    14      -8.536  -9.887 -39.679  1.00  0.00           N
ATOM    106  HE  ARG    14      -8.027 -10.011 -40.530  1.00  0.00           H
ATOM    107  CZ  ARG    14      -8.646 -10.910 -38.802  1.00  0.00           C
ATOM    108  NH1 ARG    14      -7.818 -11.927 -38.852  1.00  0.00           N
ATOM    109 1HH1 ARG    14      -7.078 -11.935 -39.526  1.00  0.00           H
ATOM    110 2HH1 ARG    14      -7.755 -12.566 -38.079  1.00  0.00           H
ATOM    111  NH2 ARG    14      -9.632 -11.040 -37.919  1.00  0.00           N
ATOM    112 1HH2 ARG    14     -10.389 -10.393 -37.905  1.00  0.00           H
ATOM    113 2HH2 ARG    14      -9.544 -11.753 -37.224  1.00  0.00           H
ATOM    114 C    ARG    14      -6.979  -6.360 -41.519  1.00  0.00           C
ATOM    115 O    ARG    14      -6.465  -7.460 -41.301  1.00  0.00           O
ATOM    116 N    ASP    15      -6.412  -5.500 -42.376  1.00  0.00           N
ATOM    117 H    ASP    15      -6.419  -4.503 -42.308  1.00  0.00           H
ATOM    118  CA  ASP    15      -5.476  -6.092 -43.351  1.00  0.00           C
ATOM    119  CB  ASP    15      -5.718  -5.718 -44.811  1.00  0.00           C
ATOM    120  CG  ASP    15      -6.667  -6.755 -45.444  1.00  0.00           C
ATOM    121  OD1 ASP    15      -7.155  -6.476 -46.561  1.00  0.00           O
ATOM    122  OD2 ASP    15      -6.902  -7.814 -44.809  1.00  0.00           O
ATOM    123 C    ASP    15      -4.041  -6.568 -43.053  1.00  0.00           C
ATOM    124 O    ASP    15      -3.676  -7.584 -43.644  1.00  0.00           O
ATOM    125 N    GLY    16      -3.378  -6.049 -42.009  1.00  0.00           N
ATOM    126 H    GLY    16      -3.784  -5.385 -41.385  1.00  0.00           H
ATOM    127  CA  GLY    16      -1.980  -6.417 -41.728  1.00  0.00           C
ATOM    128 C    GLY    16      -1.718  -7.091 -40.368  1.00  0.00           C
ATOM    129 O    GLY    16      -1.119  -6.487 -39.495  1.00  0.00           O
ATOM    130 N    LYS    17      -2.158  -8.354 -40.258  1.00  0.00           N
ATOM    131 H    LYS    17      -2.834  -8.686 -40.911  1.00  0.00           H
ATOM    132  CA  LYS    17      -1.880  -9.376 -39.228  1.00  0.00           C
ATOM    133  CB  LYS    17      -0.534  -9.245 -38.502  1.00  0.00           C
ATOM    134  CG  LYS    17       0.753  -9.438 -39.287  1.00  0.00           C
ATOM    135  CD  LYS    17       1.842  -8.993 -38.309  1.00  0.00           C
ATOM    136  CE  LYS    17       3.231  -8.998 -38.924  1.00  0.00           C
ATOM    137  NZ  LYS    17       4.120  -8.312 -37.988  1.00  0.00           N
ATOM    138  HZ1 LYS    17       5.076  -8.319 -38.306  1.00  0.00           H
ATOM    139  HZ2 LYS    17       3.826  -7.362 -37.864  1.00  0.00           H
ATOM    140  HZ3 LYS    17       4.084  -8.756 -37.094  1.00  0.00           H
ATOM    141 C    LYS    17      -3.018  -9.315 -38.230  1.00  0.00           C
ATOM    142 O    LYS    17      -3.940 -10.125 -38.282  1.00  0.00           O
ATOM    143 N    LYS    18      -2.981  -8.316 -37.371  1.00  0.00           N
ATOM    144 H    LYS    18      -2.278  -7.608 -37.366  1.00  0.00           H
ATOM    145  CA  LYS    18      -4.143  -8.069 -36.520  1.00  0.00           C
ATOM    146  CB  LYS    18      -3.867  -8.457 -35.077  1.00  0.00           C
ATOM    147  CG  LYS    18      -4.747  -9.692 -34.803  1.00  0.00           C
ATOM    148  CD  LYS    18      -4.902 -10.173 -33.359  1.00  0.00           C
ATOM    149  CE  LYS    18      -5.731 -11.440 -33.311  1.00  0.00           C
ATOM    150  NZ  LYS    18      -5.889 -11.985 -31.966  1.00  0.00           N
ATOM    151  HZ1 LYS    18      -6.742 -12.493 -31.933  1.00  0.00           H
ATOM    152  HZ2 LYS    18      -5.129 -12.612 -31.776  1.00  0.00           H
ATOM    153  HZ3 LYS    18      -5.900 -11.252 -31.274  1.00  0.00           H
ATOM    154 C    LYS    18      -4.700  -6.680 -36.796  1.00  0.00           C
ATOM    155 O    LYS    18      -4.391  -6.106 -37.843  1.00  0.00           O
ATOM    156 N    TRP    19      -5.674  -6.280 -35.978  1.00  0.00           N
ATOM    157 H    TRP    19      -5.778  -6.615 -35.046  1.00  0.00           H
ATOM    158  CA  TRP    19      -6.527  -5.141 -36.335  1.00  0.00           C
ATOM    159  CB  TRP    19      -7.977  -5.293 -35.832  1.00  0.00           C
ATOM    160  CG  TRP    19      -8.119  -6.247 -34.649  1.00  0.00           C
ATOM    161  CD1 TRP    19      -8.403  -5.932 -33.388  1.00  0.00           C
ATOM    162  HD1 TRP    19      -8.374  -4.927 -32.973  1.00  0.00           H
ATOM    163  CD2 TRP    19      -8.214  -7.624 -34.758  1.00  0.00           C
ATOM    164  NE1 TRP    19      -8.730  -7.036 -32.711  1.00  0.00           N
ATOM    165  HE1 TRP    19      -9.045  -7.059 -31.760  1.00  0.00           H
ATOM    166  CE2 TRP    19      -8.628  -8.079 -33.519  1.00  0.00           C
ATOM    167  CE3 TRP    19      -7.942  -8.494 -35.791  1.00  0.00           C
ATOM    168  HE3 TRP    19      -7.533  -8.123 -36.735  1.00  0.00           H
ATOM    169  CZ2 TRP    19      -8.809  -9.448 -33.333  1.00  0.00           C
ATOM    170  HZ2 TRP    19      -8.991  -9.840 -32.344  1.00  0.00           H
ATOM    171  CZ3 TRP    19      -8.095  -9.857 -35.600  1.00  0.00           C
ATOM    172  HZ3 TRP    19      -7.662 -10.558 -36.307  1.00  0.00           H
ATOM    173  CH2 TRP    19      -8.569 -10.320 -34.380  1.00  0.00           C
ATOM    174  HH2 TRP    19      -8.737 -11.389 -34.241  1.00  0.00           H
ATOM    175 C    TRP    19      -5.866  -3.834 -35.921  1.00  0.00           C
ATOM    176 O    TRP    19      -6.160  -3.236 -34.881  1.00  0.00           O
ATOM    177 N    LYS    20      -4.925  -3.462 -36.780  1.00  0.00           N
ATOM    178 H    LYS    20      -4.679  -3.995 -37.590  1.00  0.00           H
ATOM    179  CA  LYS    20      -4.167  -2.226 -36.591  1.00  0.00           C
ATOM    180  CB  LYS    20      -2.629  -2.336 -36.567  1.00  0.00           C
ATOM    181  CG  LYS    20      -1.893  -3.271 -37.525  1.00  0.00           C
ATOM    182  CD  LYS    20      -0.440  -3.361 -37.050  1.00  0.00           C
ATOM    183  CE  LYS    20       0.413  -4.276 -37.933  1.00  0.00           C
ATOM    184  NZ  LYS    20       1.776  -4.480 -37.427  1.00  0.00           N
ATOM    185  HZ1 LYS    20       2.260  -5.114 -38.015  1.00  0.00           H
ATOM    186  HZ2 LYS    20       2.266  -3.612 -37.405  1.00  0.00           H
ATOM    187  HZ3 LYS    20       1.740  -4.851 -36.497  1.00  0.00           H
ATOM    188 C    LYS    20      -4.790  -0.990 -37.227  1.00  0.00           C
ATOM    189 O    LYS    20      -5.129  -0.916 -38.406  1.00  0.00           O
ATOM    190 N    SER    21      -4.652  -0.020 -36.334  1.00  0.00           N
ATOM    191 H    SER    21      -3.872  -0.122 -35.721  1.00  0.00           H
ATOM    192  CA  SER    21      -5.416   1.176 -35.969  1.00  0.00           C
ATOM    193  CB  SER    21      -4.754   1.376 -34.603  1.00  0.00           C
ATOM    194  OG  SER    21      -5.035   2.547 -33.851  1.00  0.00           O
ATOM    195  HG  SER    21      -4.358   2.594 -33.112  1.00  0.00           H
ATOM    196 C    SER    21      -5.452   2.414 -36.905  1.00  0.00           C
ATOM    197 O    SER    21      -5.466   3.553 -36.425  1.00  0.00           O
ATOM    198 N    ARG    22      -5.700   2.198 -38.192  1.00  0.00           N
ATOM    199 H    ARG    22      -5.925   1.284 -38.548  1.00  0.00           H
ATOM    200  CA  ARG    22      -5.678   3.250 -39.245  1.00  0.00           C
ATOM    201  CB  ARG    22      -5.415   2.616 -40.625  1.00  0.00           C
ATOM    202  CG  ARG    22      -6.035   1.240 -40.878  1.00  0.00           C
ATOM    203  CD  ARG    22      -5.433   0.621 -42.139  1.00  0.00           C
ATOM    204  NE  ARG    22      -5.077  -0.794 -41.961  1.00  0.00           N
ATOM    205  HE  ARG    22      -5.301  -1.190 -41.076  1.00  0.00           H
ATOM    206  CZ  ARG    22      -4.561  -1.598 -42.915  1.00  0.00           C
ATOM    207  NH1 ARG    22      -4.067  -2.797 -42.565  1.00  0.00           N
ATOM    208 1HH1 ARG    22      -4.066  -3.080 -41.606  1.00  0.00           H
ATOM    209 2HH1 ARG    22      -3.652  -3.373 -43.265  1.00  0.00           H
ATOM    210  NH2 ARG    22      -4.675  -1.324 -44.232  1.00  0.00           N
ATOM    211 1HH2 ARG    22      -5.166  -0.507 -44.533  1.00  0.00           H
ATOM    212 2HH2 ARG    22      -4.271  -1.938 -44.901  1.00  0.00           H
ATOM    213 C    ARG    22      -6.820   4.299 -39.276  1.00  0.00           C
ATOM    214 O    ARG    22      -7.956   4.009 -38.892  1.00  0.00           O
ATOM    215 N    TRP    23      -6.461   5.523 -39.702  1.00  0.00           N
ATOM    216 H    TRP    23      -5.536   5.682 -40.046  1.00  0.00           H
ATOM    217  CA  TRP    23      -7.351   6.701 -39.879  1.00  0.00           C
ATOM    218  CB  TRP    23      -6.565   8.019 -39.981  1.00  0.00           C
ATOM    219  CG  TRP    23      -6.720   9.173 -38.967  1.00  0.00           C
ATOM    220  CD1 TRP    23      -5.608   9.725 -38.475  1.00  0.00           C
ATOM    221  HD1 TRP    23      -4.639   9.665 -38.959  1.00  0.00           H
ATOM    222  CD2 TRP    23      -7.780   9.721 -38.248  1.00  0.00           C
ATOM    223  NE1 TRP    23      -5.894  10.496 -37.437  1.00  0.00           N
ATOM    224  HE1 TRP    23      -5.237  11.075 -36.949  1.00  0.00           H
ATOM    225  CE2 TRP    23      -7.213  10.491 -37.240  1.00  0.00           C
ATOM    226  CE3 TRP    23      -9.166   9.808 -38.400  1.00  0.00           C
ATOM    227  HE3 TRP    23      -9.671   9.230 -39.177  1.00  0.00           H
ATOM    228  CZ2 TRP    23      -7.965  11.201 -36.325  1.00  0.00           C
ATOM    229  HZ2 TRP    23      -7.488  11.647 -35.451  1.00  0.00           H
ATOM    230  CZ3 TRP    23      -9.926  10.596 -37.538  1.00  0.00           C
ATOM    231  HZ3 TRP    23     -10.971  10.809 -37.750  1.00  0.00           H
ATOM    232  CH2 TRP    23      -9.348  11.230 -36.447  1.00  0.00           C
ATOM    233  HH2 TRP    23      -9.959  11.501 -35.587  1.00  0.00           H
ATOM    234 C    TRP    23      -8.079   6.577 -41.223  1.00  0.00           C
ATOM    235 O    TRP    23      -7.518   6.811 -42.302  1.00  0.00           O
ATOM    236 N    LEU    24      -9.362   6.237 -41.114  1.00  0.00           N
ATOM    237 H    LEU    24      -9.800   6.053 -40.233  1.00  0.00           H
ATOM    238  CA  LEU    24     -10.223   6.116 -42.299  1.00  0.00           C
ATOM    239  CB  LEU    24     -10.634   4.656 -42.496  1.00  0.00           C
ATOM    240  CG  LEU    24     -12.046   4.217 -42.094  1.00  0.00           C
ATOM    241  CD1 LEU    24     -12.283   2.806 -42.622  1.00  0.00           C
ATOM    242  CD2 LEU    24     -12.257   4.218 -40.579  1.00  0.00           C
ATOM    243 C    LEU    24     -11.356   7.144 -42.274  1.00  0.00           C
ATOM    244 O    LEU    24     -11.866   7.537 -41.216  1.00  0.00           O
ATOM    245 N    VAL    25     -11.615   7.650 -43.472  1.00  0.00           N
ATOM    246 H    VAL    25     -11.152   7.305 -44.285  1.00  0.00           H
ATOM    247  CA  VAL    25     -12.462   8.821 -43.746  1.00  0.00           C
ATOM    248  CB  VAL    25     -11.401   9.880 -44.160  1.00  0.00           C
ATOM    249  CG1 VAL    25     -11.896  11.049 -45.007  1.00  0.00           C
ATOM    250  CG2 VAL    25     -10.745  10.484 -42.914  1.00  0.00           C
ATOM    251 C    VAL    25     -13.517   8.370 -44.772  1.00  0.00           C
ATOM    252 O    VAL    25     -13.296   8.430 -45.985  1.00  0.00           O
ATOM    253 N    LEU    26     -14.652   7.889 -44.258  1.00  0.00           N
ATOM    254 H    LEU    26     -14.874   8.007 -43.283  1.00  0.00           H
ATOM    255  CA  LEU    26     -15.749   7.275 -45.049  1.00  0.00           C
ATOM    256  CB  LEU    26     -16.473   6.120 -44.338  1.00  0.00           C
ATOM    257  CG  LEU    26     -15.773   4.863 -43.816  1.00  0.00           C
ATOM    258  CD1 LEU    26     -16.796   4.056 -43.008  1.00  0.00           C
ATOM    259  CD2 LEU    26     -15.303   3.961 -44.950  1.00  0.00           C
ATOM    260 C    LEU    26     -16.914   8.261 -45.263  1.00  0.00           C
ATOM    261 O    LEU    26     -17.032   9.226 -44.521  1.00  0.00           O
ATOM    262 N    ARG    27     -17.586   8.083 -46.408  1.00  0.00           N
ATOM    263 H    ARG    27     -17.054   7.801 -47.203  1.00  0.00           H
ATOM    264  CA  ARG    27     -19.015   8.311 -46.757  1.00  0.00           C
ATOM    265  CB  ARG    27     -19.870   9.487 -46.154  1.00  0.00           C
ATOM    266  CG  ARG    27     -20.797   9.406 -44.910  1.00  0.00           C
ATOM    267  CD  ARG    27     -21.458  10.761 -44.514  1.00  0.00           C
ATOM    268  NE  ARG    27     -22.027  10.905 -43.140  1.00  0.00           N
ATOM    269  HE  ARG    27     -22.272  10.037 -42.699  1.00  0.00           H
ATOM    270  CZ  ARG    27     -22.453  12.043 -42.530  1.00  0.00           C
ATOM    271  NH1 ARG    27     -22.761  12.085 -41.217  1.00  0.00           N
ATOM    272 1HH1 ARG    27     -22.715  11.294 -40.615  1.00  0.00           H
ATOM    273 2HH1 ARG    27     -23.127  12.947 -40.859  1.00  0.00           H
ATOM    274  NH2 ARG    27     -22.792  13.154 -43.189  1.00  0.00           N
ATOM    275 1HH2 ARG    27     -22.702  13.231 -44.180  1.00  0.00           H
ATOM    276 2HH2 ARG    27     -23.156  13.930 -42.664  1.00  0.00           H
ATOM    277 C    ARG    27     -19.127   8.344 -48.302  1.00  0.00           C
ATOM    278 O    ARG    27     -18.136   8.357 -49.035  1.00  0.00           O
ATOM    279 N    LYS    28     -20.374   8.530 -48.728  1.00  0.00           N
ATOM    280 H    LYS    28     -21.021   8.918 -48.077  1.00  0.00           H
ATOM    281  CA  LYS    28     -20.927   8.481 -50.092  1.00  0.00           C
ATOM    282  CB  LYS    28     -22.462   8.638 -50.003  1.00  0.00           C
ATOM    283  CG  LYS    28     -23.262   7.452 -49.444  1.00  0.00           C
ATOM    284  CD  LYS    28     -24.788   7.630 -49.521  1.00  0.00           C
ATOM    285  CE  LYS    28     -25.445   6.479 -50.310  1.00  0.00           C
ATOM    286  NZ  LYS    28     -26.920   6.537 -50.356  1.00  0.00           N
ATOM    287  HZ1 LYS    28     -27.247   5.931 -51.088  1.00  0.00           H
ATOM    288  HZ2 LYS    28     -27.300   6.220 -49.488  1.00  0.00           H
ATOM    289  HZ3 LYS    28     -27.227   7.476 -50.531  1.00  0.00           H
ATOM    290 C    LYS    28     -20.454   9.690 -50.916  1.00  0.00           C
ATOM    291 O    LYS    28     -20.477  10.807 -50.386  1.00  0.00           O
ATOM    292 N    PRO    29     -20.003   9.501 -52.159  1.00  0.00           N
ATOM    293  CA  PRO    29     -20.181  10.602 -53.126  1.00  0.00           C
ATOM    294  CB  PRO    29     -18.818  10.760 -53.805  1.00  0.00           C
ATOM    295  CG  PRO    29     -18.259   9.340 -53.786  1.00  0.00           C
ATOM    296  CD  PRO    29     -18.800   8.722 -52.480  1.00  0.00           C
ATOM    297 C    PRO    29     -21.374  10.447 -54.096  1.00  0.00           C
ATOM    298 O    PRO    29     -21.379  11.027 -55.178  1.00  0.00           O
ATOM    299 N    SER    30     -22.380   9.690 -53.649  1.00  0.00           N
ATOM    300 H    SER    30     -22.270   8.979 -52.960  1.00  0.00           H
ATOM    301  CA  SER    30     -23.732   9.757 -54.235  1.00  0.00           C
ATOM    302  CB  SER    30     -24.057   8.577 -55.144  1.00  0.00           C
ATOM    303  OG  SER    30     -23.982   9.017 -56.501  1.00  0.00           O
ATOM    304  HG  SER    30     -24.204   8.261 -57.118  1.00  0.00           H
ATOM    305 C    SER    30     -24.784   9.854 -53.121  1.00  0.00           C
ATOM    306 O    SER    30     -24.829   8.996 -52.245  1.00  0.00           O
ATOM    307 N    PRO    31     -25.482  10.988 -53.070  1.00  0.00           N
ATOM    308  CA  PRO    31     -26.815  11.104 -52.455  1.00  0.00           C
ATOM    309  CB  PRO    31     -27.336  12.404 -53.060  1.00  0.00           C
ATOM    310  CG  PRO    31     -26.097  13.289 -52.934  1.00  0.00           C
ATOM    311  CD  PRO    31     -24.932  12.348 -53.273  1.00  0.00           C
ATOM    312 C    PRO    31     -27.765   9.900 -52.557  1.00  0.00           C
ATOM    313 O    PRO    31     -28.181   9.428 -51.498  1.00  0.00           O
ATOM    314 N    VAL    32     -28.063   9.355 -53.752  1.00  0.00           N
ATOM    315 H    VAL    32     -27.516   9.496 -54.572  1.00  0.00           H
ATOM    316  CA  VAL    32     -29.124   8.311 -53.870  1.00  0.00           C
ATOM    317  CB  VAL    32     -30.514   8.951 -54.210  1.00  0.00           C
ATOM    318  CG1 VAL    32     -31.686   7.959 -54.258  1.00  0.00           C
ATOM    319  CG2 VAL    32     -30.956   9.984 -53.172  1.00  0.00           C
ATOM    320 C    VAL    32     -28.729   7.103 -54.745  1.00  0.00           C
ATOM    321 O    VAL    32     -29.534   6.601 -55.541  1.00  0.00           O
ATOM    322 N    ALA    33     -27.477   6.634 -54.649  1.00  0.00           N
ATOM    323 H    ALA    33     -26.695   7.194 -54.370  1.00  0.00           H
ATOM    324  CA  ALA    33     -27.149   5.277 -55.136  1.00  0.00           C
ATOM    325  CB  ALA    33     -27.192   5.102 -56.663  1.00  0.00           C
ATOM    326 C    ALA    33     -25.832   4.693 -54.609  1.00  0.00           C
ATOM    327 O    ALA    33     -24.734   5.015 -55.070  1.00  0.00           O
ATOM    328 N    ASP    34     -26.039   3.820 -53.619  1.00  0.00           N
ATOM    329 H    ASP    34     -26.814   3.921 -52.994  1.00  0.00           H
ATOM    330  CA  ASP    34     -25.301   2.562 -53.443  1.00  0.00           C
ATOM    331  CB  ASP    34     -25.879   1.695 -54.585  1.00  0.00           C
ATOM    332  CG  ASP    34     -25.530   0.217 -54.698  1.00  0.00           C
ATOM    333  OD1 ASP    34     -25.384  -0.218 -55.856  1.00  0.00           O
ATOM    334  OD2 ASP    34     -25.607  -0.483 -53.658  1.00  0.00           O
ATOM    335 C    ASP    34     -23.770   2.769 -53.521  1.00  0.00           C
ATOM    336 O    ASP    34     -23.161   2.518 -54.567  1.00  0.00           O
ATOM    337 N    CYS    35     -23.189   3.297 -52.435  1.00  0.00           N
ATOM    338 H    CYS    35     -23.699   3.548 -51.617  1.00  0.00           H
ATOM    339  CA  CYS    35     -21.746   3.617 -52.375  1.00  0.00           C
ATOM    340  CB  CYS    35     -21.457   4.738 -53.401  1.00  0.00           C
ATOM    341  SG  CYS    35     -19.724   4.828 -53.976  1.00  0.00           S
ATOM    342  HG  CYS    35     -19.951   5.692 -54.970  1.00  0.00           H
ATOM    343 C    CYS    35     -21.392   4.183 -50.993  1.00  0.00           C
ATOM    344 O    CYS    35     -22.097   5.053 -50.511  1.00  0.00           O
ATOM    345 N    LEU    36     -20.286   3.729 -50.396  1.00  0.00           N
ATOM    346 H    LEU    36     -19.827   2.880 -50.651  1.00  0.00           H
ATOM    347  CA  LEU    36     -19.578   4.567 -49.400  1.00  0.00           C
ATOM    348  CB  LEU    36     -19.501   3.932 -47.988  1.00  0.00           C
ATOM    349  CG  LEU    36     -20.778   3.448 -47.281  1.00  0.00           C
ATOM    350  CD1 LEU    36     -20.518   3.357 -45.775  1.00  0.00           C
ATOM    351  CD2 LEU    36     -22.046   4.283 -47.511  1.00  0.00           C
ATOM    352 C    LEU    36     -18.219   4.904 -50.040  1.00  0.00           C
ATOM    353 O    LEU    36     -18.104   4.800 -51.263  1.00  0.00           O
ATOM    354 N    LEU    37     -17.229   5.425 -49.294  1.00  0.00           N
ATOM    355 H    LEU    37     -17.301   5.501 -48.294  1.00  0.00           H
ATOM    356  CA  LEU    37     -15.876   5.756 -49.821  1.00  0.00           C
ATOM    357  CB  LEU    37     -15.813   6.732 -51.015  1.00  0.00           C
ATOM    358  CG  LEU    37     -15.532   6.075 -52.388  1.00  0.00           C
ATOM    359  CD1 LEU    37     -15.424   7.155 -53.456  1.00  0.00           C
ATOM    360  CD2 LEU    37     -14.223   5.281 -52.417  1.00  0.00           C
ATOM    361 C    LEU    37     -14.889   6.241 -48.746  1.00  0.00           C
ATOM    362 O    LEU    37     -14.746   7.420 -48.457  1.00  0.00           O
ATOM    363 N    MET    38     -14.556   5.233 -47.945  1.00  0.00           N
ATOM    364 H    MET    38     -15.266   4.631 -47.577  1.00  0.00           H
ATOM    365  CA  MET    38     -13.216   4.702 -47.722  1.00  0.00           C
ATOM    366  CB  MET    38     -12.985   3.737 -48.879  1.00  0.00           C
ATOM    367  CG  MET    38     -12.520   2.361 -48.396  1.00  0.00           C
ATOM    368  SD  MET    38     -13.251   1.793 -46.822  1.00  0.00           S
ATOM    369  CE  MET    38     -12.291   0.317 -46.600  1.00  0.00           C
ATOM    370 C    MET    38     -11.843   5.217 -47.273  1.00  0.00           C
ATOM    371 O    MET    38     -11.095   4.351 -46.847  1.00  0.00           O
ATOM    372 N    LEU    39     -11.495   6.496 -47.221  1.00  0.00           N
ATOM    373 H    LEU    39     -11.967   7.169 -46.664  1.00  0.00           H
ATOM    374  CA  LEU    39     -10.072   6.808 -47.456  1.00  0.00           C
ATOM    375  CB  LEU    39      -9.902   8.272 -47.904  1.00  0.00           C
ATOM    376  CG  LEU    39     -10.977   8.887 -48.826  1.00  0.00           C
ATOM    377  CD1 LEU    39     -10.388  10.114 -49.530  1.00  0.00           C
ATOM    378  CD2 LEU    39     -11.616   7.970 -49.881  1.00  0.00           C
ATOM    379 C    LEU    39      -9.250   6.381 -46.217  1.00  0.00           C
ATOM    380 O    LEU    39      -9.430   6.900 -45.124  1.00  0.00           O
ATOM    381 N    VAL    40      -8.524   5.268 -46.393  1.00  0.00           N
ATOM    382 H    VAL    40      -8.158   5.024 -47.290  1.00  0.00           H
ATOM    383  CA  VAL    40      -7.948   4.464 -45.298  1.00  0.00           C
ATOM    384  CB  VAL    40      -8.205   2.942 -45.493  1.00  0.00           C
ATOM    385  CG1 VAL    40      -7.403   2.064 -44.527  1.00  0.00           C
ATOM    386  CG2 VAL    40      -9.643   2.518 -45.248  1.00  0.00           C
ATOM    387 C    VAL    40      -6.460   4.751 -45.406  1.00  0.00           C
ATOM    388 O    VAL    40      -5.870   4.263 -46.372  1.00  0.00           O
ATOM    389 N    TYR    41      -5.996   5.610 -44.507  1.00  0.00           N
ATOM    390 H    TYR    41      -6.585   5.955 -43.780  1.00  0.00           H
ATOM    391  CA  TYR    41      -4.587   6.044 -44.371  1.00  0.00           C
ATOM    392  CB  TYR    41      -4.308   7.522 -44.709  1.00  0.00           C
ATOM    393  CG  TYR    41      -5.504   8.466 -44.600  1.00  0.00           C
ATOM    394  CD1 TYR    41      -6.273   8.576 -45.741  1.00  0.00           C
ATOM    395  HD1 TYR    41      -6.092   7.908 -46.571  1.00  0.00           H
ATOM    396  CD2 TYR    41      -5.726   9.289 -43.501  1.00  0.00           C
ATOM    397  HD2 TYR    41      -5.093   9.224 -42.618  1.00  0.00           H
ATOM    398  CE1 TYR    41      -7.258   9.540 -45.816  1.00  0.00           C
ATOM    399  HE1 TYR    41      -7.832   9.656 -46.740  1.00  0.00           H
ATOM    400  CE2 TYR    41      -6.731  10.251 -43.570  1.00  0.00           C
ATOM    401  HE2 TYR    41      -6.953  10.875 -42.714  1.00  0.00           H
ATOM    402  CZ  TYR    41      -7.483  10.384 -44.741  1.00  0.00           C
ATOM    403  OH  TYR    41      -8.337  11.433 -44.909  1.00  0.00           O
ATOM    404  HH  TYR    41      -8.546  11.840 -44.020  1.00  0.00           H
ATOM    405 C    TYR    41      -4.007   5.735 -42.999  1.00  0.00           C
ATOM    406 O    TYR    41      -4.745   5.686 -42.018  1.00  0.00           O
ATOM    407 N    LYS    42      -2.672   5.720 -42.958  1.00  0.00           N
ATOM    408 H    LYS    42      -2.102   6.190 -43.619  1.00  0.00           H
ATOM    409  CA  LYS    42      -1.983   5.233 -41.750  1.00  0.00           C
ATOM    410  CB  LYS    42      -0.957   4.099 -41.974  1.00  0.00           C
ATOM    411  CG  LYS    42      -0.254   4.030 -43.332  1.00  0.00           C
ATOM    412  CD  LYS    42       0.555   2.736 -43.529  1.00  0.00           C
ATOM    413  CE  LYS    42       1.995   2.808 -43.020  1.00  0.00           C
ATOM    414  NZ  LYS    42       2.772   1.583 -43.312  1.00  0.00           N
ATOM    415  HZ1 LYS    42       3.716   1.697 -43.018  1.00  0.00           H
ATOM    416  HZ2 LYS    42       2.366   0.821 -42.805  1.00  0.00           H
ATOM    417  HZ3 LYS    42       2.746   1.377 -44.285  1.00  0.00           H
ATOM    418 C    LYS    42      -1.521   6.349 -40.800  1.00  0.00           C
ATOM    419 O    LYS    42      -0.380   6.786 -40.772  1.00  0.00           O
ATOM    420 N    ASP    43      -2.554   6.796 -40.068  1.00  0.00           N
ATOM    421 H    ASP    43      -3.474   6.825 -40.452  1.00  0.00           H
ATOM    422  CA  ASP    43      -2.447   7.442 -38.742  1.00  0.00           C
ATOM    423  CB  ASP    43      -1.633   6.521 -37.811  1.00  0.00           C
ATOM    424  CG  ASP    43      -2.281   6.124 -36.494  1.00  0.00           C
ATOM    425  OD1 ASP    43      -1.822   5.099 -35.948  1.00  0.00           O
ATOM    426  OD2 ASP    43      -3.197   6.844 -36.027  1.00  0.00           O
ATOM    427 C    ASP    43      -1.861   8.871 -38.764  1.00  0.00           C
ATOM    428 O    ASP    43      -1.218   9.279 -37.788  1.00  0.00           O
ATOM    429 N    LYS    44      -2.207   9.630 -39.815  1.00  0.00           N
ATOM    430 H    LYS    44      -2.788   9.266 -40.537  1.00  0.00           H
ATOM    431  CA  LYS    44      -1.787  11.030 -40.073  1.00  0.00           C
ATOM    432  CB  LYS    44      -2.083  11.944 -38.862  1.00  0.00           C
ATOM    433  CG  LYS    44      -1.776  13.429 -39.034  1.00  0.00           C
ATOM    434  CD  LYS    44      -1.850  14.036 -37.635  1.00  0.00           C
ATOM    435  CE  LYS    44      -1.754  15.561 -37.594  1.00  0.00           C
ATOM    436  NZ  LYS    44      -1.833  15.955 -36.179  1.00  0.00           N
ATOM    437  HZ1 LYS    44      -1.859  16.946 -36.097  1.00  0.00           H
ATOM    438  HZ2 LYS    44      -2.659  15.560 -35.780  1.00  0.00           H
ATOM    439  HZ3 LYS    44      -1.038  15.590 -35.705  1.00  0.00           H
ATOM    440 C    LYS    44      -0.309  11.146 -40.465  1.00  0.00           C
ATOM    441 O    LYS    44       0.010  11.870 -41.398  1.00  0.00           O
ATOM    442 N    CYS    45       0.544  10.401 -39.763  1.00  0.00           N
ATOM    443 H    CYS    45       0.227   9.768 -39.063  1.00  0.00           H
ATOM    444  CA  CYS    45       2.001  10.380 -39.970  1.00  0.00           C
ATOM    445  CB  CYS    45       2.617   9.341 -39.032  1.00  0.00           C
ATOM    446  SG  CYS    45       2.313   9.705 -37.260  1.00  0.00           S
ATOM    447  HG  CYS    45       2.831   8.563 -36.787  1.00  0.00           H
ATOM    448 C    CYS    45       2.322  10.042 -41.424  1.00  0.00           C
ATOM    449 O    CYS    45       2.890  10.870 -42.136  1.00  0.00           O
ATOM    450 N    GLU    46       1.687   8.977 -41.906  1.00  0.00           N
ATOM    451 H    GLU    46       1.063   8.415 -41.352  1.00  0.00           H
ATOM    452  CA  GLU    46       1.941   8.456 -43.253  1.00  0.00           C
ATOM    453  CB  GLU    46       1.848   6.938 -43.245  1.00  0.00           C
ATOM    454  CG  GLU    46       3.180   6.290 -43.649  1.00  0.00           C
ATOM    455  CD  GLU    46       4.447   6.766 -42.908  1.00  0.00           C
ATOM    456  OE1 GLU    46       5.526   6.578 -43.522  1.00  0.00           O
ATOM    457  OE2 GLU    46       4.343   7.266 -41.768  1.00  0.00           O
ATOM    458 C    GLU    46       1.194   9.134 -44.399  1.00  0.00           C
ATOM    459 O    GLU    46       1.746   9.129 -45.495  1.00  0.00           O
ATOM    460 N    ARG    47       0.035   9.750 -44.168  1.00  0.00           N
ATOM    461 H    ARG    47      -0.449   9.780 -43.289  1.00  0.00           H
ATOM    462  CA  ARG    47      -0.493  10.594 -45.249  1.00  0.00           C
ATOM    463  CB  ARG    47      -1.748  10.139 -46.006  1.00  0.00           C
ATOM    464  CG  ARG    47      -1.064   9.731 -47.298  1.00  0.00           C
ATOM    465  CD  ARG    47      -1.789   9.705 -48.620  1.00  0.00           C
ATOM    466  NE  ARG    47      -0.603   9.633 -49.466  1.00  0.00           N
ATOM    467  HE  ARG    47       0.271   9.800 -49.022  1.00  0.00           H
ATOM    468  CZ  ARG    47      -0.545   9.379 -50.752  1.00  0.00           C
ATOM    469  NH1 ARG    47       0.653   9.345 -51.274  1.00  0.00           N
ATOM    470 1HH1 ARG    47       1.505   9.455 -50.757  1.00  0.00           H
ATOM    471 2HH1 ARG    47       0.723   9.109 -52.245  1.00  0.00           H
ATOM    472  NH2 ARG    47      -1.597   9.198 -51.538  1.00  0.00           N
ATOM    473 1HH2 ARG    47      -2.533   9.268 -51.232  1.00  0.00           H
ATOM    474 2HH2 ARG    47      -1.400   9.008 -52.505  1.00  0.00           H
ATOM    475 C    ARG    47      -0.335  12.111 -45.174  1.00  0.00           C
ATOM    476 O    ARG    47      -0.660  12.808 -46.135  1.00  0.00           O
ATOM    477 N    SER    48       0.533  12.516 -44.248  1.00  0.00           N
ATOM    478 H    SER    48       0.791  11.974 -43.447  1.00  0.00           H
ATOM    479  CA  SER    48       0.998  13.903 -44.263  1.00  0.00           C
ATOM    480  CB  SER    48       0.791  14.591 -42.933  1.00  0.00           C
ATOM    481  OG  SER    48      -0.563  14.993 -42.729  1.00  0.00           O
ATOM    482  HG  SER    48      -0.592  15.650 -41.988  1.00  0.00           H
ATOM    483 C    SER    48       2.433  14.084 -44.794  1.00  0.00           C
ATOM    484 O    SER    48       2.731  15.158 -45.316  1.00  0.00           O
ATOM    485 N    LYS    49       3.241  13.022 -44.777  1.00  0.00           N
ATOM    486 H    LYS    49       2.966  12.107 -44.476  1.00  0.00           H
ATOM    487  CA  LYS    49       4.581  13.096 -45.409  1.00  0.00           C
ATOM    488  CB  LYS    49       5.687  12.833 -44.377  1.00  0.00           C
ATOM    489  CG  LYS    49       5.706  11.460 -43.671  1.00  0.00           C
ATOM    490  CD  LYS    49       6.003  11.548 -42.161  1.00  0.00           C
ATOM    491  CE  LYS    49       7.404  11.086 -41.684  1.00  0.00           C
ATOM    492  NZ  LYS    49       7.947  11.880 -40.554  1.00  0.00           N
ATOM    493  HZ1 LYS    49       8.649  11.366 -40.075  1.00  0.00           H
ATOM    494  HZ2 LYS    49       8.361  12.713 -40.915  1.00  0.00           H
ATOM    495  HZ3 LYS    49       7.224  12.147 -39.912  1.00  0.00           H
ATOM    496 C    LYS    49       4.700  12.240 -46.686  1.00  0.00           C
ATOM    497 O    LYS    49       5.788  12.088 -47.239  1.00  0.00           O
ATOM    498 N    GLY    50       3.519  11.804 -47.124  1.00  0.00           N
ATOM    499 H    GLY    50       2.694  11.886 -46.584  1.00  0.00           H
ATOM    500  CA  GLY    50       3.253  11.186 -48.410  1.00  0.00           C
ATOM    501 C    GLY    50       3.263   9.649 -48.489  1.00  0.00           C
ATOM    502 O    GLY    50       2.671   9.058 -49.382  1.00  0.00           O
ATOM    503 N    LEU    51       3.933   8.967 -47.585  1.00  0.00           N
ATOM    504 H    LEU    51       4.232   9.360 -46.715  1.00  0.00           H
ATOM    505  CA  LEU    51       4.438   7.625 -47.971  1.00  0.00           C
ATOM    506  CB  LEU    51       5.907   7.498 -47.600  1.00  0.00           C
ATOM    507  CG  LEU    51       6.572   8.678 -48.327  1.00  0.00           C
ATOM    508  CD1 LEU    51       8.011   8.856 -47.975  1.00  0.00           C
ATOM    509  CD2 LEU    51       6.515   8.580 -49.848  1.00  0.00           C
ATOM    510 C    LEU    51       3.635   6.329 -48.037  1.00  0.00           C
ATOM    511 O    LEU    51       3.986   5.469 -48.850  1.00  0.00           O
ATOM    512 N    ARG    52       2.560   6.211 -47.269  1.00  0.00           N
ATOM    513 H    ARG    52       2.293   6.935 -46.627  1.00  0.00           H
ATOM    514  CA  ARG    52       1.577   5.115 -47.356  1.00  0.00           C
ATOM    515  CB  ARG    52       2.137   3.774 -46.806  1.00  0.00           C
ATOM    516  CG  ARG    52       1.829   2.406 -47.510  1.00  0.00           C
ATOM    517  CD  ARG    52       2.654   1.212 -46.952  1.00  0.00           C
ATOM    518  NE  ARG    52       2.312  -0.208 -47.256  1.00  0.00           N
ATOM    519  HE  ARG    52       1.597  -0.370 -47.932  1.00  0.00           H
ATOM    520  CZ  ARG    52       2.963  -1.305 -46.747  1.00  0.00           C
ATOM    521  NH1 ARG    52       2.527  -2.558 -46.920  1.00  0.00           N
ATOM    522 1HH1 ARG    52       1.700  -2.789 -47.432  1.00  0.00           H
ATOM    523 2HH1 ARG    52       3.047  -3.310 -46.495  1.00  0.00           H
ATOM    524  NH2 ARG    52       4.177  -1.205 -46.188  1.00  0.00           N
ATOM    525 1HH2 ARG    52       4.654  -0.322 -46.156  1.00  0.00           H
ATOM    526 2HH2 ARG    52       4.614  -2.023 -45.826  1.00  0.00           H
ATOM    527 C    ARG    52       0.334   5.702 -46.630  1.00  0.00           C
ATOM    528 O    ARG    52       0.309   6.875 -46.245  1.00  0.00           O
ATOM    529 N    GLU    53      -0.809   5.063 -46.808  1.00  0.00           N
ATOM    530 H    GLU    53      -1.047   4.236 -46.316  1.00  0.00           H
ATOM    531  CA  GLU    53      -1.667   5.400 -47.952  1.00  0.00           C
ATOM    532  CB  GLU    53      -1.432   4.306 -48.999  1.00  0.00           C
ATOM    533  CG  GLU    53      -2.027   2.902 -48.802  1.00  0.00           C
ATOM    534  CD  GLU    53      -2.161   2.365 -47.368  1.00  0.00           C
ATOM    535  OE1 GLU    53      -3.322   2.187 -46.957  1.00  0.00           O
ATOM    536  OE2 GLU    53      -1.129   2.073 -46.740  1.00  0.00           O
ATOM    537 C    GLU    53      -3.156   5.515 -47.645  1.00  0.00           C
ATOM    538 O    GLU    53      -3.591   4.876 -46.704  1.00  0.00           O
ATOM    539 N    ARG    54      -3.838   6.193 -48.594  1.00  0.00           N
ATOM    540 H    ARG    54      -3.330   6.720 -49.254  1.00  0.00           H
ATOM    541  CA  ARG    54      -5.302   6.259 -48.811  1.00  0.00           C
ATOM    542  CB  ARG    54      -5.787   7.635 -49.334  1.00  0.00           C
ATOM    543  CG  ARG    54      -5.592   8.014 -50.827  1.00  0.00           C
ATOM    544  CD  ARG    54      -6.402   9.236 -51.307  1.00  0.00           C
ATOM    545  NE  ARG    54      -6.676   9.108 -52.762  1.00  0.00           N
ATOM    546  HE  ARG    54      -6.439   8.217 -53.140  1.00  0.00           H
ATOM    547  CZ  ARG    54      -7.217  10.000 -53.621  1.00  0.00           C
ATOM    548  NH1 ARG    54      -7.422   9.639 -54.897  1.00  0.00           N
ATOM    549 1HH1 ARG    54      -7.187   8.718 -55.207  1.00  0.00           H
ATOM    550 2HH1 ARG    54      -7.810  10.292 -55.548  1.00  0.00           H
ATOM    551  NH2 ARG    54      -7.545  11.262 -53.294  1.00  0.00           N
ATOM    552 1HH2 ARG    54      -7.400  11.617 -52.369  1.00  0.00           H
ATOM    553 2HH2 ARG    54      -7.927  11.859 -54.007  1.00  0.00           H
ATOM    554 C    ARG    54      -5.771   5.068 -49.691  1.00  0.00           C
ATOM    555 O    ARG    54      -6.323   5.230 -50.773  1.00  0.00           O
ATOM    556 N    SER    55      -5.344   3.851 -49.317  1.00  0.00           N
ATOM    557 H    SER    55      -4.381   3.694 -49.098  1.00  0.00           H
ATOM    558  CA  SER    55      -6.071   2.604 -49.648  1.00  0.00           C
ATOM    559  CB  SER    55      -5.694   1.485 -48.671  1.00  0.00           C
ATOM    560  OG  SER    55      -6.344   0.256 -49.007  1.00  0.00           O
ATOM    561  HG  SER    55      -6.056  -0.457 -48.364  1.00  0.00           H
ATOM    562 C    SER    55      -7.575   2.861 -49.556  1.00  0.00           C
ATOM    563 O    SER    55      -8.112   3.170 -48.483  1.00  0.00           O
ATOM    564 N    SER    56      -8.155   2.962 -50.738  1.00  0.00           N
ATOM    565 H    SER    56      -7.720   2.640 -51.578  1.00  0.00           H
ATOM    566  CA  SER    56      -9.561   3.318 -50.884  1.00  0.00           C
ATOM    567  CB  SER    56      -9.781   4.730 -51.428  1.00  0.00           C
ATOM    568  OG  SER    56      -9.217   4.920 -52.724  1.00  0.00           O
ATOM    569  HG  SER    56      -9.198   5.892 -52.941  1.00  0.00           H
ATOM    570 C    SER    56     -10.228   2.234 -51.721  1.00  0.00           C
ATOM    571 O    SER    56      -9.803   1.888 -52.821  1.00  0.00           O
ATOM    572 N    LEU    57     -11.064   1.540 -50.965  1.00  0.00           N
ATOM    573 H    LEU    57     -11.290   1.826 -50.036  1.00  0.00           H
ATOM    574  CA  LEU    57     -11.954   0.502 -51.502  1.00  0.00           C
ATOM    575  CB  LEU    57     -12.027  -0.692 -50.511  1.00  0.00           C
ATOM    576  CG  LEU    57     -10.754  -1.101 -49.738  1.00  0.00           C
ATOM    577  CD1 LEU    57     -11.007  -2.449 -49.049  1.00  0.00           C
ATOM    578  CD2 LEU    57      -9.472  -1.182 -50.573  1.00  0.00           C
ATOM    579 C    LEU    57     -13.298   1.239 -51.616  1.00  0.00           C
ATOM    580 O    LEU    57     -13.369   2.463 -51.480  1.00  0.00           O
ATOM    581 N    THR    58     -14.335   0.582 -52.135  1.00  0.00           N
ATOM    582 H    THR    58     -14.266  -0.248 -52.683  1.00  0.00           H
ATOM    583  CA  THR    58     -15.675   1.184 -52.038  1.00  0.00           C
ATOM    584  CB  THR    58     -16.227   1.533 -53.434  1.00  0.00           C
ATOM    585  OG1 THR    58     -15.208   2.082 -54.280  1.00  0.00           O
ATOM    586  HG1 THR    58     -15.646   2.570 -55.039  1.00  0.00           H
ATOM    587  CG2 THR    58     -17.308   2.603 -53.291  1.00  0.00           C
ATOM    588 C    THR    58     -16.547   0.156 -51.323  1.00  0.00           C
ATOM    589 O    THR    58     -16.270  -1.045 -51.400  1.00  0.00           O
ATOM    590 N    LEU    59     -17.537   0.618 -50.564  1.00  0.00           N
ATOM    591 H    LEU    59     -17.817   1.583 -50.517  1.00  0.00           H
ATOM    592  CA  LEU    59     -18.522  -0.359 -50.089  1.00  0.00           C
ATOM    593  CB  LEU    59     -18.351  -1.011 -48.714  1.00  0.00           C
ATOM    594  CG  LEU    59     -18.223  -0.244 -47.396  1.00  0.00           C
ATOM    595  CD1 LEU    59     -17.580  -1.252 -46.452  1.00  0.00           C
ATOM    596  CD2 LEU    59     -17.332   1.008 -47.425  1.00  0.00           C
ATOM    597 C    LEU    59     -19.890  -0.016 -50.621  1.00  0.00           C
ATOM    598 O    LEU    59     -20.857   0.338 -49.942  1.00  0.00           O
ATOM    599 N    GLU    60     -19.902  -0.416 -51.884  1.00  0.00           N
ATOM    600 H    GLU    60     -19.268  -1.114 -52.217  1.00  0.00           H
ATOM    601  CA  GLU    60     -20.879   0.044 -52.864  1.00  0.00           C
ATOM    602  CB  GLU    60     -20.164   0.246 -54.202  1.00  0.00           C
ATOM    603  CG  GLU    60     -20.724  -0.486 -55.436  1.00  0.00           C
ATOM    604  CD  GLU    60     -19.592  -0.954 -56.359  1.00  0.00           C
ATOM    605  OE1 GLU    60     -19.846  -0.975 -57.575  1.00  0.00           O
ATOM    606  OE2 GLU    60     -18.524  -1.332 -55.828  1.00  0.00           O
ATOM    607 C    GLU    60     -22.098  -0.867 -52.859  1.00  0.00           C
ATOM    608 O    GLU    60     -23.171  -0.295 -52.917  1.00  0.00           O
ATOM    609 N    ASP    61     -21.965  -2.184 -52.633  1.00  0.00           N
ATOM    610 H    ASP    61     -21.144  -2.662 -52.301  1.00  0.00           H
ATOM    611  CA  ASP    61     -23.226  -2.930 -52.629  1.00  0.00           C
ATOM    612  CB  ASP    61     -23.185  -4.409 -53.047  1.00  0.00           C
ATOM    613  CG  ASP    61     -24.368  -4.682 -53.995  1.00  0.00           C
ATOM    614  OD1 ASP    61     -24.338  -5.742 -54.651  1.00  0.00           O
ATOM    615  OD2 ASP    61     -25.256  -3.804 -54.119  1.00  0.00           O
ATOM    616 C    ASP    61     -24.053  -2.709 -51.356  1.00  0.00           C
ATOM    617 O    ASP    61     -25.273  -2.811 -51.454  1.00  0.00           O
ATOM    618 N    ILE    62     -23.448  -2.258 -50.256  1.00  0.00           N
ATOM    619 H    ILE    62     -22.467  -2.062 -50.188  1.00  0.00           H
ATOM    620  CA  ILE    62     -24.089  -2.697 -49.007  1.00  0.00           C
ATOM    621  CB  ILE    62     -23.157  -3.651 -48.267  1.00  0.00           C
ATOM    622  CG1 ILE    62     -21.757  -3.152 -47.891  1.00  0.00           C
ATOM    623  CG2 ILE    62     -23.360  -4.930 -49.066  1.00  0.00           C
ATOM    624  CD  ILE    62     -21.790  -2.236 -46.658  1.00  0.00           C
ATOM    625 C    ILE    62     -25.134  -2.266 -48.003  1.00  0.00           C
ATOM    626 O    ILE    62     -24.978  -1.376 -47.153  1.00  0.00           O
ATOM    627 N    CYS    63     -25.825  -3.393 -47.887  1.00  0.00           N
ATOM    628 H    CYS    63     -25.779  -4.028 -48.658  1.00  0.00           H
ATOM    629  CA  CYS    63     -26.548  -3.976 -46.759  1.00  0.00           C
ATOM    630  CB  CYS    63     -26.987  -5.380 -47.174  1.00  0.00           C
ATOM    631  SG  CYS    63     -28.488  -5.380 -48.215  1.00  0.00           S
ATOM    632  HG  CYS    63     -28.551  -6.700 -48.376  1.00  0.00           H
ATOM    633 C    CYS    63     -25.709  -4.096 -45.473  1.00  0.00           C
ATOM    634 O    CYS    63     -24.480  -4.054 -45.429  1.00  0.00           O
ATOM    635 N    GLY    64     -26.555  -4.108 -44.452  1.00  0.00           N
ATOM    636 H    GLY    64     -27.518  -3.959 -44.686  1.00  0.00           H
ATOM    637  CA  GLY    64     -26.380  -4.278 -43.002  1.00  0.00           C
ATOM    638 C    GLY    64     -25.004  -4.569 -42.379  1.00  0.00           C
ATOM    639 O    GLY    64     -24.395  -5.607 -42.633  1.00  0.00           O
ATOM    640 N    LEU    65     -24.889  -3.839 -41.270  1.00  0.00           N
ATOM    641 H    LEU    65     -25.590  -3.143 -41.089  1.00  0.00           H
ATOM    642  CA  LEU    65     -23.730  -3.702 -40.378  1.00  0.00           C
ATOM    643  CB  LEU    65     -23.326  -2.206 -40.529  1.00  0.00           C
ATOM    644  CG  LEU    65     -24.097  -1.144 -39.695  1.00  0.00           C
ATOM    645  CD1 LEU    65     -23.487   0.235 -39.794  1.00  0.00           C
ATOM    646  CD2 LEU    65     -25.619  -1.091 -39.878  1.00  0.00           C
ATOM    647 C    LEU    65     -24.001  -4.107 -38.896  1.00  0.00           C
ATOM    648 O    LEU    65     -24.399  -3.266 -38.089  1.00  0.00           O
ATOM    649 N    GLU    66     -23.811  -5.352 -38.425  1.00  0.00           N
ATOM    650 H    GLU    66     -23.801  -6.178 -38.999  1.00  0.00           H
ATOM    651  CA  GLU    66     -23.944  -5.545 -36.957  1.00  0.00           C
ATOM    652  CB  GLU    66     -25.020  -6.576 -36.571  1.00  0.00           C
ATOM    653  CG  GLU    66     -24.679  -8.065 -36.434  1.00  0.00           C
ATOM    654  CD  GLU    66     -24.282  -8.843 -37.694  1.00  0.00           C
ATOM    655  OE1 GLU    66     -23.809  -9.979 -37.480  1.00  0.00           O
ATOM    656  OE2 GLU    66     -24.540  -8.371 -38.816  1.00  0.00           O
ATOM    657 C    GLU    66     -22.592  -5.578 -36.207  1.00  0.00           C
ATOM    658 O    GLU    66     -21.642  -6.155 -36.743  1.00  0.00           O
ATOM    659 N    PRO    67     -22.456  -4.939 -35.031  1.00  0.00           N
ATOM    660  CA  PRO    67     -22.953  -5.145 -33.683  1.00  0.00           C
ATOM    661  CB  PRO    67     -23.810  -3.960 -33.305  1.00  0.00           C
ATOM    662  CG  PRO    67     -22.718  -2.945 -33.669  1.00  0.00           C
ATOM    663  CD  PRO    67     -21.905  -3.595 -34.818  1.00  0.00           C
ATOM    664 C    PRO    67     -22.492  -6.300 -32.819  1.00  0.00           C
ATOM    665 O    PRO    67     -22.114  -6.018 -31.681  1.00  0.00           O
ATOM    666 N    ALA    68     -21.953  -7.263 -33.556  1.00  0.00           N
ATOM    667 H    ALA    68     -21.961  -7.233 -34.562  1.00  0.00           H
ATOM    668  CA  ALA    68     -21.365  -8.480 -33.003  1.00  0.00           C
ATOM    669  CB  ALA    68     -21.194  -9.453 -34.179  1.00  0.00           C
ATOM    670 C    ALA    68     -20.111  -8.274 -32.120  1.00  0.00           C
ATOM    671 O    ALA    68     -19.633  -7.162 -31.866  1.00  0.00           O
ATOM    672 N    LEU    69     -19.468  -9.417 -31.917  1.00  0.00           N
ATOM    673 H    LEU    69     -19.382 -10.099 -32.643  1.00  0.00           H
ATOM    674  CA  LEU    69     -18.796  -9.811 -30.672  1.00  0.00           C
ATOM    675  CB  LEU    69     -18.884 -11.339 -30.601  1.00  0.00           C
ATOM    676  CG  LEU    69     -20.329 -11.871 -30.542  1.00  0.00           C
ATOM    677  CD1 LEU    69     -20.308 -13.381 -30.291  1.00  0.00           C
ATOM    678  CD2 LEU    69     -21.200 -11.177 -29.471  1.00  0.00           C
ATOM    679 C    LEU    69     -17.389  -9.240 -30.437  1.00  0.00           C
ATOM    680 O    LEU    69     -16.788  -8.707 -31.366  1.00  0.00           O
ATOM    681 N    PRO    70     -16.942  -9.201 -29.158  1.00  0.00           N
ATOM    682  CA  PRO    70     -15.632  -8.635 -28.803  1.00  0.00           C
ATOM    683  CB  PRO    70     -15.713  -8.437 -27.283  1.00  0.00           C
ATOM    684  CG  PRO    70     -16.580  -9.598 -26.805  1.00  0.00           C
ATOM    685  CD  PRO    70     -17.598  -9.752 -27.945  1.00  0.00           C
ATOM    686 C    PRO    70     -14.555  -9.643 -29.191  1.00  0.00           C
ATOM    687 O    PRO    70     -14.569 -10.797 -28.728  1.00  0.00           O
ATOM    688 N    TYR    71     -13.683  -9.250 -30.111  1.00  0.00           N
ATOM    689 H    TYR    71     -13.561  -8.305 -30.430  1.00  0.00           H
ATOM    690  CA  TYR    71     -12.645 -10.209 -30.475  1.00  0.00           C
ATOM    691  CB  TYR    71     -12.769 -10.785 -31.889  1.00  0.00           C
ATOM    692  CG  TYR    71     -13.233 -12.240 -31.723  1.00  0.00           C
ATOM    693  CD1 TYR    71     -12.219 -13.197 -31.688  1.00  0.00           C
ATOM    694  HD1 TYR    71     -11.186 -12.864 -31.744  1.00  0.00           H
ATOM    695  CD2 TYR    71     -14.551 -12.651 -31.509  1.00  0.00           C
ATOM    696  HD2 TYR    71     -15.356 -11.915 -31.426  1.00  0.00           H
ATOM    697  CE1 TYR    71     -12.507 -14.537 -31.478  1.00  0.00           C
ATOM    698  HE1 TYR    71     -11.703 -15.263 -31.475  1.00  0.00           H
ATOM    699  CE2 TYR    71     -14.844 -14.001 -31.301  1.00  0.00           C
ATOM    700  HE2 TYR    71     -15.875 -14.327 -31.151  1.00  0.00           H
ATOM    701  CZ  TYR    71     -13.817 -14.943 -31.299  1.00  0.00           C
ATOM    702  OH  TYR    71     -14.080 -16.276 -31.162  1.00  0.00           O
ATOM    703  HH  TYR    71     -15.071 -16.431 -31.070  1.00  0.00           H
ATOM    704 C    TYR    71     -11.340  -9.959 -29.714  1.00  0.00           C
ATOM    705 O    TYR    71     -11.488  -9.812 -28.496  1.00  0.00           O
ATOM    706 N    GLU    72     -10.134  -9.970 -30.286  1.00  0.00           N
ATOM    707 H    GLU    72      -9.961  -9.826 -31.261  1.00  0.00           H
ATOM    708  CA  GLU    72      -8.969  -9.943 -29.390  1.00  0.00           C
ATOM    709  CB  GLU    72      -7.806 -10.897 -29.722  1.00  0.00           C
ATOM    710  CG  GLU    72      -6.781 -10.996 -28.577  1.00  0.00           C
ATOM    711  CD  GLU    72      -7.272 -11.505 -27.213  1.00  0.00           C
ATOM    712  OE1 GLU    72      -6.386 -11.650 -26.332  1.00  0.00           O
ATOM    713  OE2 GLU    72      -8.497 -11.712 -27.025  1.00  0.00           O
ATOM    714 C    GLU    72      -8.514  -8.573 -28.892  1.00  0.00           C
ATOM    715 O    GLU    72      -7.787  -7.816 -29.538  1.00  0.00           O
ATOM    716 N    GLY    73      -9.035  -8.372 -27.680  1.00  0.00           N
ATOM    717 H    GLY    73      -9.757  -8.978 -27.356  1.00  0.00           H
ATOM    718  CA  GLY    73      -8.771  -7.237 -26.784  1.00  0.00           C
ATOM    719 C    GLY    73     -10.021  -6.356 -26.802  1.00  0.00           C
ATOM    720 O    GLY    73     -10.913  -6.511 -25.972  1.00  0.00           O
ATOM    721 N    LEU    74     -10.201  -5.885 -28.029  1.00  0.00           N
ATOM    722 H    LEU    74      -9.819  -6.383 -28.809  1.00  0.00           H
ATOM    723  CA  LEU    74     -11.120  -4.839 -28.466  1.00  0.00           C
ATOM    724  CB  LEU    74     -10.761  -4.783 -29.967  1.00  0.00           C
ATOM    725  CG  LEU    74     -11.826  -4.476 -31.025  1.00  0.00           C
ATOM    726  CD1 LEU    74     -11.153  -4.350 -32.385  1.00  0.00           C
ATOM    727  CD2 LEU    74     -12.829  -5.618 -31.116  1.00  0.00           C
ATOM    728 C    LEU    74     -12.580  -5.169 -28.101  1.00  0.00           C
ATOM    729 O    LEU    74     -12.973  -6.342 -28.066  1.00  0.00           O
ATOM    730 N    ALA    75     -13.356  -4.110 -27.887  1.00  0.00           N
ATOM    731 H    ALA    75     -12.991  -3.180 -27.809  1.00  0.00           H
ATOM    732  CA  ALA    75     -14.817  -4.208 -27.711  1.00  0.00           C
ATOM    733  CB  ALA    75     -15.227  -3.326 -26.537  1.00  0.00           C
ATOM    734 C    ALA    75     -15.523  -3.810 -29.025  1.00  0.00           C
ATOM    735 O    ALA    75     -14.903  -3.160 -29.870  1.00  0.00           O
ATOM    736 N    HIS    76     -16.824  -4.104 -29.083  1.00  0.00           N
ATOM    737 H    HIS    76     -17.387  -4.144 -28.257  1.00  0.00           H
ATOM    738  CA  HIS    76     -17.589  -4.368 -30.320  1.00  0.00           C
ATOM    739  CB  HIS    76     -19.108  -4.110 -30.281  1.00  0.00           C
ATOM    740  CG  HIS    76     -19.795  -3.892 -28.939  1.00  0.00           C
ATOM    741  ND1 HIS    76     -20.038  -4.811 -28.006  1.00  0.00           N
ATOM    742  CD2 HIS    76     -20.625  -2.874 -28.728  1.00  0.00           C
ATOM    743  CE1 HIS    76     -21.050  -4.372 -27.249  1.00  0.00           C
ATOM    744  NE2 HIS    76     -21.397  -3.168 -27.690  1.00  0.00           N
ATOM    745  HE2 HIS    76     -22.070  -2.556 -27.271  1.00  0.00           H
ATOM    746 C    HIS    76     -17.081  -3.789 -31.635  1.00  0.00           C
ATOM    747 O    HIS    76     -16.533  -2.689 -31.752  1.00  0.00           O
ATOM    748 N    THR    77     -17.144  -4.728 -32.571  1.00  0.00           N
ATOM    749 H    THR    77     -17.249  -5.679 -32.306  1.00  0.00           H
ATOM    750  CA  THR    77     -16.848  -4.543 -33.992  1.00  0.00           C
ATOM    751  CB  THR    77     -15.758  -5.521 -34.427  1.00  0.00           C
ATOM    752  OG1 THR    77     -15.986  -6.858 -33.982  1.00  0.00           O
ATOM    753  HG1 THR    77     -15.145  -7.373 -34.122  1.00  0.00           H
ATOM    754  CG2 THR    77     -14.400  -5.052 -33.948  1.00  0.00           C
ATOM    755 C    THR    77     -18.106  -4.767 -34.846  1.00  0.00           C
ATOM    756 O    THR    77     -18.891  -5.691 -34.606  1.00  0.00           O
ATOM    757 N    LEU    78     -18.108  -3.998 -35.933  1.00  0.00           N
ATOM    758 H    LEU    78     -17.319  -3.434 -36.160  1.00  0.00           H
ATOM    759  CA  LEU    78     -19.163  -3.957 -36.947  1.00  0.00           C
ATOM    760  CB  LEU    78     -19.341  -2.514 -37.433  1.00  0.00           C
ATOM    761  CG  LEU    78     -20.316  -1.529 -36.800  1.00  0.00           C
ATOM    762  CD1 LEU    78     -19.940  -0.099 -37.192  1.00  0.00           C
ATOM    763  CD2 LEU    78     -21.680  -1.736 -37.430  1.00  0.00           C
ATOM    764 C    LEU    78     -18.667  -4.741 -38.172  1.00  0.00           C
ATOM    765 O    LEU    78     -17.695  -4.355 -38.816  1.00  0.00           O
ATOM    766 N    ALA    79     -19.307  -5.876 -38.444  1.00  0.00           N
ATOM    767 H    ALA    79     -19.985  -6.305 -37.844  1.00  0.00           H
ATOM    768  CA  ALA    79     -19.128  -6.559 -39.739  1.00  0.00           C
ATOM    769  CB  ALA    79     -19.467  -8.049 -39.652  1.00  0.00           C
ATOM    770 C    ALA    79     -20.031  -5.828 -40.742  1.00  0.00           C
ATOM    771 O    ALA    79     -21.208  -5.586 -40.485  1.00  0.00           O
ATOM    772 N    ILE    80     -19.412  -5.527 -41.877  1.00  0.00           N
ATOM    773 H    ILE    80     -18.570  -5.977 -42.159  1.00  0.00           H
ATOM    774  CA  ILE    80     -19.993  -4.647 -42.901  1.00  0.00           C
ATOM    775  CB  ILE    80     -19.023  -3.431 -42.960  1.00  0.00           C
ATOM    776  CG1 ILE    80     -19.741  -2.110 -43.263  1.00  0.00           C
ATOM    777  CG2 ILE    80     -17.821  -3.615 -43.898  1.00  0.00           C
ATOM    778  CD  ILE    80     -18.871  -0.872 -42.970  1.00  0.00           C
ATOM    779 C    ILE    80     -20.192  -5.570 -44.120  1.00  0.00           C
ATOM    780 O    ILE    80     -19.356  -5.684 -45.012  1.00  0.00           O
ATOM    781 N    ILE    81     -21.233  -6.395 -44.016  1.00  0.00           N
ATOM    782 H    ILE    81     -22.005  -6.283 -43.397  1.00  0.00           H
ATOM    783  CA  ILE    81     -21.363  -7.448 -45.042  1.00  0.00           C
ATOM    784  CB  ILE    81     -22.096  -8.767 -44.715  1.00  0.00           C
ATOM    785  CG1 ILE    81     -22.683  -8.838 -43.299  1.00  0.00           C
ATOM    786  CG2 ILE    81     -21.065  -9.875 -44.998  1.00  0.00           C
ATOM    787  CD  ILE    81     -23.513 -10.102 -43.019  1.00  0.00           C
ATOM    788 C    ILE    81     -21.802  -6.854 -46.359  1.00  0.00           C
ATOM    789 O    ILE    81     -22.843  -6.198 -46.446  1.00  0.00           O
ATOM    790 N    CYS    82     -20.972  -7.250 -47.325  1.00  0.00           N
ATOM    791 H    CYS    82     -20.452  -8.089 -47.205  1.00  0.00           H
ATOM    792  CA  CYS    82     -21.016  -6.813 -48.726  1.00  0.00           C
ATOM    793  CB  CYS    82     -19.638  -6.411 -49.261  1.00  0.00           C
ATOM    794  SG  CYS    82     -18.935  -4.982 -48.344  1.00  0.00           S
ATOM    795  HG  CYS    82     -17.937  -4.708 -49.175  1.00  0.00           H
ATOM    796 C    CYS    82     -21.729  -7.915 -49.498  1.00  0.00           C
ATOM    797 O    CYS    82     -22.039  -8.954 -48.910  1.00  0.00           O
ATOM    798 N    LEU    83     -22.255  -7.625 -50.701  1.00  0.00           N
ATOM    799 H    LEU    83     -22.187  -6.753 -51.187  1.00  0.00           H
ATOM    800  CA  LEU    83     -22.923  -8.737 -51.401  1.00  0.00           C
ATOM    801  CB  LEU    83     -24.140  -8.367 -52.267  1.00  0.00           C
ATOM    802  CG  LEU    83     -25.293  -7.710 -51.467  1.00  0.00           C
ATOM    803  CD1 LEU    83     -26.610  -7.944 -52.217  1.00  0.00           C
ATOM    804  CD2 LEU    83     -25.470  -8.148 -50.008  1.00  0.00           C
ATOM    805 C    LEU    83     -21.961  -9.817 -51.890  1.00  0.00           C
ATOM    806 O    LEU    83     -22.318 -10.998 -51.894  1.00  0.00           O
ATOM    807 N    SER    84     -20.687  -9.417 -51.945  1.00  0.00           N
ATOM    808 H    SER    84     -20.420  -8.454 -51.992  1.00  0.00           H
ATOM    809  CA  SER    84     -19.580 -10.350 -51.722  1.00  0.00           C
ATOM    810  CB  SER    84     -18.425 -10.176 -52.707  1.00  0.00           C
ATOM    811  OG  SER    84     -18.688 -10.907 -53.897  1.00  0.00           O
ATOM    812  HG  SER    84     -17.826 -10.995 -54.406  1.00  0.00           H
ATOM    813 C    SER    84     -19.143 -10.148 -50.261  1.00  0.00           C
ATOM    814 O    SER    84     -19.934 -10.461 -49.364  1.00  0.00           O
ATOM    815 N    GLN    85     -17.989  -9.534 -50.017  1.00  0.00           N
ATOM    816 H    GLN    85     -17.488  -8.938 -50.655  1.00  0.00           H
ATOM    817  CA  GLN    85     -17.425  -9.717 -48.685  1.00  0.00           C
ATOM    818  CB  GLN    85     -16.724 -11.091 -48.609  1.00  0.00           C
ATOM    819  CG  GLN    85     -15.360 -11.216 -47.928  1.00  0.00           C
ATOM    820  CD  GLN    85     -14.171 -11.257 -48.886  1.00  0.00           C
ATOM    821  OE1 GLN    85     -13.045 -11.506 -48.463  1.00  0.00           O
ATOM    822  NE2 GLN    85     -14.423 -11.056 -50.183  1.00  0.00           N
ATOM    823 1HE2 GLN    85     -15.374 -10.896 -50.473  1.00  0.00           H
ATOM    824 2HE2 GLN    85     -13.683 -11.063 -50.857  1.00  0.00           H
ATOM    825 C    GLN    85     -16.895  -8.574 -47.835  1.00  0.00           C
ATOM    826 O    GLN    85     -16.823  -7.397 -48.203  1.00  0.00           O
ATOM    827 N    ALA    86     -17.145  -9.028 -46.625  1.00  0.00           N
ATOM    828 H    ALA    86     -17.553  -9.933 -46.551  1.00  0.00           H
ATOM    829  CA  ALA    86     -16.842  -8.473 -45.312  1.00  0.00           C
ATOM    830  CB  ALA    86     -16.995  -9.616 -44.305  1.00  0.00           C
ATOM    831 C    ALA    86     -15.454  -7.866 -45.283  1.00  0.00           C
ATOM    832 O    ALA    86     -14.453  -8.394 -45.756  1.00  0.00           O
ATOM    833 N    VAL    87     -15.500  -6.940 -44.341  1.00  0.00           N
ATOM    834 H    VAL    87     -16.157  -7.079 -43.600  1.00  0.00           H
ATOM    835  CA  VAL    87     -14.607  -5.818 -44.052  1.00  0.00           C
ATOM    836  CB  VAL    87     -14.877  -4.634 -45.009  1.00  0.00           C
ATOM    837  CG1 VAL    87     -14.074  -3.386 -44.622  1.00  0.00           C
ATOM    838  CG2 VAL    87     -14.562  -4.963 -46.481  1.00  0.00           C
ATOM    839 C    VAL    87     -15.087  -5.566 -42.611  1.00  0.00           C
ATOM    840 O    VAL    87     -16.280  -5.536 -42.287  1.00  0.00           O
ATOM    841 N    MET    88     -14.116  -5.799 -41.752  1.00  0.00           N
ATOM    842 H    MET    88     -13.163  -5.892 -42.052  1.00  0.00           H
ATOM    843  CA  MET    88     -14.332  -6.030 -40.321  1.00  0.00           C
ATOM    844  CB  MET    88     -13.463  -7.253 -40.032  1.00  0.00           C
ATOM    845  CG  MET    88     -14.072  -8.318 -39.120  1.00  0.00           C
ATOM    846  SD  MET    88     -14.454  -9.833 -40.065  1.00  0.00           S
ATOM    847  CE  MET    88     -14.095 -11.053 -38.832  1.00  0.00           C
ATOM    848 C    MET    88     -13.789  -4.801 -39.585  1.00  0.00           C
ATOM    849 O    MET    88     -12.580  -4.682 -39.406  1.00  0.00           O
ATOM    850 N    LEU    89     -14.675  -3.873 -39.202  1.00  0.00           N
ATOM    851 H    LEU    89     -15.663  -4.023 -39.132  1.00  0.00           H
ATOM    852  CA  LEU    89     -14.151  -2.661 -38.537  1.00  0.00           C
ATOM    853  CB  LEU    89     -14.502  -1.341 -39.243  1.00  0.00           C
ATOM    854  CG  LEU    89     -15.764  -0.471 -39.160  1.00  0.00           C
ATOM    855  CD1 LEU    89     -15.623   0.623 -40.220  1.00  0.00           C
ATOM    856  CD2 LEU    89     -17.039  -1.249 -39.465  1.00  0.00           C
ATOM    857 C    LEU    89     -14.174  -2.782 -37.001  1.00  0.00           C
ATOM    858 O    LEU    89     -14.699  -3.778 -36.520  1.00  0.00           O
ATOM    859 N    GLY    90     -13.378  -1.930 -36.337  1.00  0.00           N
ATOM    860 H    GLY    90     -13.116  -1.058 -36.746  1.00  0.00           H
ATOM    861  CA  GLY    90     -12.852  -2.125 -34.975  1.00  0.00           C
ATOM    862 C    GLY    90     -13.354  -1.187 -33.860  1.00  0.00           C
ATOM    863 O    GLY    90     -14.545  -1.219 -33.532  1.00  0.00           O
ATOM    864 N    PHE    91     -12.374  -0.630 -33.140  1.00  0.00           N
ATOM    865 H    PHE    91     -11.422  -0.744 -33.449  1.00  0.00           H
ATOM    866  CA  PHE    91     -12.455   0.210 -31.916  1.00  0.00           C
ATOM    867  CB  PHE    91     -13.700   1.087 -31.732  1.00  0.00           C
ATOM    868  CG  PHE    91     -13.700   2.488 -32.328  1.00  0.00           C
ATOM    869  CD1 PHE    91     -14.982   2.937 -32.584  1.00  0.00           C
ATOM    870  HD1 PHE    91     -15.824   2.366 -32.194  1.00  0.00           H
ATOM    871  CD2 PHE    91     -12.609   3.310 -32.633  1.00  0.00           C
ATOM    872  HD2 PHE    91     -11.616   3.090 -32.258  1.00  0.00           H
ATOM    873  CE1 PHE    91     -15.194   4.151 -33.189  1.00  0.00           C
ATOM    874  HE1 PHE    91     -16.190   4.587 -33.129  1.00  0.00           H
ATOM    875  CE2 PHE    91     -12.835   4.523 -33.291  1.00  0.00           C
ATOM    876  HE2 PHE    91     -12.015   5.227 -33.451  1.00  0.00           H
ATOM    877  CZ  PHE    91     -14.122   4.925 -33.614  1.00  0.00           C
ATOM    878  HZ  PHE    91     -14.276   5.647 -34.422  1.00  0.00           H
ATOM    879 C    PHE    91     -12.242  -0.552 -30.606  1.00  0.00           C
ATOM    880 O    PHE    91     -12.595  -1.724 -30.492  1.00  0.00           O
ATOM    881 N    ASP    92     -12.054   0.262 -29.560  1.00  0.00           N
ATOM    882 H    ASP    92     -12.528   1.135 -29.519  1.00  0.00           H
ATOM    883  CA  ASP    92     -11.422  -0.139 -28.295  1.00  0.00           C
ATOM    884  CB  ASP    92     -10.196   0.751 -28.082  1.00  0.00           C
ATOM    885  CG  ASP    92      -8.891  -0.040 -28.073  1.00  0.00           C
ATOM    886  OD1 ASP    92      -7.845   0.609 -28.308  1.00  0.00           O
ATOM    887  OD2 ASP    92      -8.940  -1.261 -27.837  1.00  0.00           O
ATOM    888 C    ASP    92     -12.338  -0.042 -27.074  1.00  0.00           C
ATOM    889 O    ASP    92     -11.930  -0.437 -25.976  1.00  0.00           O
ATOM    890 N    SER    93     -13.490   0.616 -27.240  1.00  0.00           N
ATOM    891 H    SER    93     -13.767   1.003 -28.120  1.00  0.00           H
ATOM    892  CA  SER    93     -14.552   0.563 -26.239  1.00  0.00           C
ATOM    893  CB  SER    93     -14.580   1.735 -25.244  1.00  0.00           C
ATOM    894  OG  SER    93     -14.850   3.009 -25.826  1.00  0.00           O
ATOM    895  HG  SER    93     -14.859   3.693 -25.089  1.00  0.00           H
ATOM    896 C    SER    93     -15.900   0.246 -26.890  1.00  0.00           C
ATOM    897 O    SER    93     -16.113   0.318 -28.099  1.00  0.00           O
ATOM    898 N    HIS    94     -16.675  -0.323 -25.993  1.00  0.00           N
ATOM    899 H    HIS    94     -16.426  -0.259 -25.031  1.00  0.00           H
ATOM    900  CA  HIS    94     -17.972  -0.990 -26.147  1.00  0.00           C
ATOM    901  CB  HIS    94     -18.100  -1.506 -24.717  1.00  0.00           C
ATOM    902  CG  HIS    94     -19.071  -2.619 -24.367  1.00  0.00           C
ATOM    903  ND1 HIS    94     -20.003  -2.500 -23.431  1.00  0.00           N
ATOM    904  CD2 HIS    94     -18.988  -3.907 -24.710  1.00  0.00           C
ATOM    905  CE1 HIS    94     -20.519  -3.707 -23.212  1.00  0.00           C
ATOM    906  NE2 HIS    94     -19.916  -4.565 -24.023  1.00  0.00           N
ATOM    907  HE2 HIS    94     -20.263  -5.475 -24.248  1.00  0.00           H
ATOM    908 C    HIS    94     -19.034   0.029 -26.585  1.00  0.00           C
ATOM    909 O    HIS    94     -19.802  -0.205 -27.520  1.00  0.00           O
ATOM    910 N    GLU    95     -18.906   1.251 -26.054  1.00  0.00           N
ATOM    911 H    GLU    95     -18.162   1.465 -25.408  1.00  0.00           H
ATOM    912  CA  GLU    95     -19.820   2.376 -26.329  1.00  0.00           C
ATOM    913  CB  GLU    95     -20.005   3.140 -25.016  1.00  0.00           C
ATOM    914  CG  GLU    95     -21.390   2.931 -24.365  1.00  0.00           C
ATOM    915  CD  GLU    95     -21.894   1.507 -24.068  1.00  0.00           C
ATOM    916  OE1 GLU    95     -23.120   1.402 -23.867  1.00  0.00           O
ATOM    917  OE2 GLU    95     -21.073   0.572 -23.985  1.00  0.00           O
ATOM    918 C    GLU    95     -19.347   3.252 -27.504  1.00  0.00           C
ATOM    919 O    GLU    95     -20.131   4.043 -28.011  1.00  0.00           O
ATOM    920 N    ALA    96     -18.099   3.060 -27.943  1.00  0.00           N
ATOM    921 H    ALA    96     -17.455   2.452 -27.479  1.00  0.00           H
ATOM    922  CA  ALA    96     -17.535   3.715 -29.137  1.00  0.00           C
ATOM    923  CB  ALA    96     -16.014   3.535 -29.163  1.00  0.00           C
ATOM    924 C    ALA    96     -18.147   3.173 -30.437  1.00  0.00           C
ATOM    925 O    ALA    96     -18.474   3.958 -31.333  1.00  0.00           O
ATOM    926 N    MET    97     -18.320   1.851 -30.508  1.00  0.00           N
ATOM    927 H    MET    97     -18.079   1.238 -29.756  1.00  0.00           H
ATOM    928  CA  MET    97     -18.856   1.189 -31.704  1.00  0.00           C
ATOM    929  CB  MET    97     -18.444  -0.277 -31.775  1.00  0.00           C
ATOM    930  CG  MET    97     -18.230  -0.659 -33.239  1.00  0.00           C
ATOM    931  SD  MET    97     -16.983   0.443 -34.026  1.00  0.00           S
ATOM    932  CE  MET    97     -16.784  -0.347 -35.596  1.00  0.00           C
ATOM    933 C    MET    97     -20.378   1.317 -31.898  1.00  0.00           C
ATOM    934 O    MET    97     -20.872   1.111 -32.998  1.00  0.00           O
ATOM    935 N    CYS    98     -21.063   1.606 -30.799  1.00  0.00           N
ATOM    936 H    CYS    98     -20.650   1.715 -29.902  1.00  0.00           H
ATOM    937  CA  CYS    98     -22.512   1.887 -30.851  1.00  0.00           C
ATOM    938  CB  CYS    98     -23.058   1.954 -29.418  1.00  0.00           C
ATOM    939  SG  CYS    98     -23.077   0.289 -28.652  1.00  0.00           S
ATOM    940  HG  CYS    98     -23.553   0.674 -27.471  1.00  0.00           H
ATOM    941 C    CYS    98     -22.827   3.130 -31.686  1.00  0.00           C
ATOM    942 O    CYS    98     -23.857   3.166 -32.365  1.00  0.00           O
ATOM    943 N    ALA    99     -21.846   4.033 -31.780  1.00  0.00           N
ATOM    944 H    ALA    99     -20.959   3.910 -31.338  1.00  0.00           H
ATOM    945  CA  ALA    99     -21.939   5.264 -32.587  1.00  0.00           C
ATOM    946  CB  ALA    99     -21.139   6.383 -31.915  1.00  0.00           C
ATOM    947 C    ALA    99     -21.525   5.094 -34.062  1.00  0.00           C
ATOM    948 O    ALA    99     -21.899   5.927 -34.874  1.00  0.00           O
ATOM    949 N    TRP   100     -20.691   4.099 -34.401  1.00  0.00           N
ATOM    950 H    TRP   100     -20.188   3.545 -33.740  1.00  0.00           H
ATOM    951  CA  TRP   100     -20.471   3.795 -35.820  1.00  0.00           C
ATOM    952  CB  TRP   100     -19.018   3.494 -36.191  1.00  0.00           C
ATOM    953  CG  TRP   100     -18.257   4.812 -36.321  1.00  0.00           C
ATOM    954  CD1 TRP   100     -17.276   5.179 -35.517  1.00  0.00           C
ATOM    955  HD1 TRP   100     -16.623   4.448 -35.056  1.00  0.00           H
ATOM    956  CD2 TRP   100     -18.632   5.941 -37.017  1.00  0.00           C
ATOM    957  NE1 TRP   100     -17.058   6.487 -35.605  1.00  0.00           N
ATOM    958  HE1 TRP   100     -16.382   7.010 -35.081  1.00  0.00           H
ATOM    959  CE2 TRP   100     -17.868   6.991 -36.526  1.00  0.00           C
ATOM    960  CE3 TRP   100     -19.468   6.143 -38.105  1.00  0.00           C
ATOM    961  HE3 TRP   100     -20.154   5.358 -38.439  1.00  0.00           H
ATOM    962  CZ2 TRP   100     -17.944   8.247 -37.086  1.00  0.00           C
ATOM    963  HZ2 TRP   100     -17.344   9.074 -36.693  1.00  0.00           H
ATOM    964  CZ3 TRP   100     -19.518   7.401 -38.683  1.00  0.00           C
ATOM    965  HZ3 TRP   100     -20.254   7.588 -39.465  1.00  0.00           H
ATOM    966  CH2 TRP   100     -18.773   8.446 -38.178  1.00  0.00           C
ATOM    967  HH2 TRP   100     -18.907   9.452 -38.583  1.00  0.00           H
ATOM    968 C    TRP   100     -21.473   2.820 -36.442  1.00  0.00           C
ATOM    969 O    TRP   100     -21.597   2.755 -37.673  1.00  0.00           O
ATOM    970 N    ASP   101     -22.214   2.135 -35.574  1.00  0.00           N
ATOM    971 H    ASP   101     -21.971   2.058 -34.607  1.00  0.00           H
ATOM    972  CA  ASP   101     -23.486   1.490 -35.933  1.00  0.00           C
ATOM    973  CB  ASP   101     -24.031   0.835 -34.654  1.00  0.00           C
ATOM    974  CG  ASP   101     -25.272  -0.053 -34.803  1.00  0.00           C
ATOM    975  OD1 ASP   101     -25.468  -0.878 -33.875  1.00  0.00           O
ATOM    976  OD2 ASP   101     -25.998   0.090 -35.815  1.00  0.00           O
ATOM    977 C    ASP   101     -24.448   2.587 -36.424  1.00  0.00           C
ATOM    978 O    ASP   101     -25.055   2.429 -37.477  1.00  0.00           O
ATOM    979 N    THR   102     -24.386   3.749 -35.762  1.00  0.00           N
ATOM    980 H    THR   102     -23.678   3.934 -35.072  1.00  0.00           H
ATOM    981  CA  THR   102     -25.318   4.859 -35.992  1.00  0.00           C
ATOM    982  CB  THR   102     -25.583   5.662 -34.704  1.00  0.00           C
ATOM    983  OG1 THR   102     -26.953   6.039 -34.748  1.00  0.00           O
ATOM    984  HG1 THR   102     -27.281   6.158 -33.819  1.00  0.00           H
ATOM    985  CG2 THR   102     -24.749   6.936 -34.464  1.00  0.00           C
ATOM    986 C    THR   102     -24.962   5.755 -37.178  1.00  0.00           C
ATOM    987 O    THR   102     -25.867   6.230 -37.864  1.00  0.00           O
ATOM    988 N    ARG   103     -23.665   5.980 -37.403  1.00  0.00           N
ATOM    989 H    ARG   103     -22.917   5.427 -37.038  1.00  0.00           H
ATOM    990  CA  ARG   103     -23.272   7.014 -38.365  1.00  0.00           C
ATOM    991  CB  ARG   103     -22.275   7.890 -37.558  1.00  0.00           C
ATOM    992  CG  ARG   103     -22.140   9.405 -37.833  1.00  0.00           C
ATOM    993  CD  ARG   103     -21.122  10.129 -36.909  1.00  0.00           C
ATOM    994  NE  ARG   103     -20.865  11.490 -37.410  1.00  0.00           N
ATOM    995  HE  ARG   103     -21.345  11.685 -38.258  1.00  0.00           H
ATOM    996  CZ  ARG   103     -19.992  12.448 -37.008  1.00  0.00           C
ATOM    997  NH1 ARG   103     -20.183  13.693 -37.479  1.00  0.00           N
ATOM    998 1HH1 ARG   103     -20.959  13.885 -38.085  1.00  0.00           H
ATOM    999 2HH1 ARG   103     -19.544  14.428 -37.245  1.00  0.00           H
ATOM   1000  NH2 ARG   103     -18.781  12.236 -36.468  1.00  0.00           N
ATOM   1001 1HH2 ARG   103     -18.414  11.315 -36.304  1.00  0.00           H
ATOM   1002 2HH2 ARG   103     -18.194  13.026 -36.284  1.00  0.00           H
ATOM   1003 C    ARG   103     -22.920   6.337 -39.724  1.00  0.00           C
ATOM   1004 O    ARG   103     -22.574   7.018 -40.686  1.00  0.00           O
ATOM   1005 N    ILE   104     -23.303   5.041 -39.853  1.00  0.00           N
ATOM   1006 H    ILE   104     -23.441   4.456 -39.049  1.00  0.00           H
ATOM   1007  CA  ILE   104     -23.500   4.325 -41.137  1.00  0.00           C
ATOM   1008  CB  ILE   104     -22.613   3.078 -41.359  1.00  0.00           C
ATOM   1009  CG1 ILE   104     -21.117   3.462 -41.411  1.00  0.00           C
ATOM   1010  CG2 ILE   104     -22.982   2.292 -42.644  1.00  0.00           C
ATOM   1011  CD  ILE   104     -20.131   2.288 -41.424  1.00  0.00           C
ATOM   1012 C    ILE   104     -25.001   4.046 -41.390  1.00  0.00           C
ATOM   1013 O    ILE   104     -25.387   4.230 -42.537  1.00  0.00           O
ATOM   1014 N    ARG   105     -25.843   3.707 -40.385  1.00  0.00           N
ATOM   1015 H    ARG   105     -25.541   3.672 -39.429  1.00  0.00           H
ATOM   1016  CA  ARG   105     -27.311   3.498 -40.581  1.00  0.00           C
ATOM   1017  CB  ARG   105     -28.016   2.914 -39.322  1.00  0.00           C
ATOM   1018  CG  ARG   105     -28.340   1.419 -39.483  1.00  0.00           C
ATOM   1019  CD  ARG   105     -29.088   0.670 -38.344  1.00  0.00           C
ATOM   1020  NE  ARG   105     -29.334  -0.709 -38.843  1.00  0.00           N
ATOM   1021  HE  ARG   105     -29.015  -0.845 -39.778  1.00  0.00           H
ATOM   1022  CZ  ARG   105     -29.916  -1.805 -38.277  1.00  0.00           C
ATOM   1023  NH1 ARG   105     -30.009  -2.914 -39.019  1.00  0.00           N
ATOM   1024 1HH1 ARG   105     -29.659  -2.937 -39.956  1.00  0.00           H
ATOM   1025 2HH1 ARG   105     -30.430  -3.741 -38.630  1.00  0.00           H
ATOM   1026  NH2 ARG   105     -30.387  -1.893 -37.019  1.00  0.00           N
ATOM   1027 1HH2 ARG   105     -30.351  -1.138 -36.367  1.00  0.00           H
ATOM   1028 2HH2 ARG   105     -30.785  -2.773 -36.731  1.00  0.00           H
ATOM   1029 C    ARG   105     -28.045   4.776 -41.071  1.00  0.00           C
ATOM   1030 O    ARG   105     -29.170   4.727 -41.565  1.00  0.00           O
ATOM   1031 N    TYR   106     -27.238   5.826 -41.180  1.00  0.00           N
ATOM   1032 H    TYR   106     -26.263   5.699 -41.008  1.00  0.00           H
ATOM   1033  CA  TYR   106     -27.534   7.227 -41.464  1.00  0.00           C
ATOM   1034  CB  TYR   106     -26.651   7.793 -40.352  1.00  0.00           C
ATOM   1035  CG  TYR   106     -26.620   9.280 -40.057  1.00  0.00           C
ATOM   1036  CD1 TYR   106     -25.693  10.008 -40.779  1.00  0.00           C
ATOM   1037  HD1 TYR   106     -24.993   9.486 -41.429  1.00  0.00           H
ATOM   1038  CD2 TYR   106     -27.301   9.844 -38.979  1.00  0.00           C
ATOM   1039  HD2 TYR   106     -27.991   9.247 -38.386  1.00  0.00           H
ATOM   1040  CE1 TYR   106     -25.500  11.343 -40.468  1.00  0.00           C
ATOM   1041  HE1 TYR   106     -25.107  11.991 -41.242  1.00  0.00           H
ATOM   1042  CE2 TYR   106     -27.047  11.170 -38.634  1.00  0.00           C
ATOM   1043  HE2 TYR   106     -27.575  11.628 -37.804  1.00  0.00           H
ATOM   1044  CZ  TYR   106     -26.153  11.913 -39.385  1.00  0.00           C
ATOM   1045  OH  TYR   106     -25.872  13.214 -39.083  1.00  0.00           O
ATOM   1046  HH  TYR   106     -26.493  13.536 -38.379  1.00  0.00           H
ATOM   1047 C    TYR   106     -27.142   7.546 -42.920  1.00  0.00           C
ATOM   1048 O    TYR   106     -27.918   8.171 -43.634  1.00  0.00           O
ATOM   1049 N    ALA   107     -25.992   7.029 -43.389  1.00  0.00           N
ATOM   1050 H    ALA   107     -25.305   6.637 -42.779  1.00  0.00           H
ATOM   1051  CA  ALA   107     -25.560   7.088 -44.797  1.00  0.00           C
ATOM   1052  CB  ALA   107     -24.053   6.798 -44.904  1.00  0.00           C
ATOM   1053 C    ALA   107     -26.322   6.134 -45.737  1.00  0.00           C
ATOM   1054 O    ALA   107     -26.595   6.523 -46.870  1.00  0.00           O
ATOM   1055 N    LEU   108     -26.663   4.915 -45.281  1.00  0.00           N
ATOM   1056 H    LEU   108     -26.578   4.654 -44.316  1.00  0.00           H
ATOM   1057  CA  LEU   108     -27.376   3.958 -46.146  1.00  0.00           C
ATOM   1058  CB  LEU   108     -27.144   2.451 -45.903  1.00  0.00           C
ATOM   1059  CG  LEU   108     -27.585   1.727 -44.621  1.00  0.00           C
ATOM   1060  CD1 LEU   108     -27.866   0.259 -44.955  1.00  0.00           C
ATOM   1061  CD2 LEU   108     -26.449   1.676 -43.603  1.00  0.00           C
ATOM   1062 C    LEU   108     -28.857   4.327 -46.355  1.00  0.00           C
ATOM   1063  O1  LEU   108     -29.330   4.094 -47.486  1.00  0.00           O
ATOM   1064  O2  LEU   108     -29.418   4.994 -45.451  1.00  0.00           O
ATOM   1065  C1  POP   109      -8.124 -35.325 -36.571  1.00  0.00           C
ATOM   1066  C2  POP   109      -6.058 -34.940 -37.734  1.00  0.00           C
ATOM   1067  C3  POP   109      -7.713 -36.379 -38.643  1.00  0.00           C
ATOM   1068  N4  POP   109      -7.073 -35.945 -37.390  1.00  0.00           N
ATOM   1069  C5  POP   109      -6.488 -37.139 -36.744  1.00  0.00           C
ATOM   1070  C6  POP   109      -5.904 -36.868 -35.355  1.00  0.00           C
ATOM   1071  O7  POP   109      -5.542 -38.075 -34.691  1.00  0.00           O
ATOM   1072  P8  POP   109      -5.393 -38.005 -33.085  1.00  0.00           P
ATOM   1073  O9  POP   109      -5.045 -36.619 -32.719  1.00  0.00           O
ATOM   1074  O10 POP   109      -6.618 -38.609 -32.509  1.00  0.00           O
ATOM   1075  O11 POP   109      -4.144 -38.935 -32.699  1.00  0.00           O
ATOM   1076  C12 POP   109      -3.018 -39.060 -33.574  1.00  0.00           C
ATOM   1077  C13 POP   109      -1.664 -38.953 -32.862  1.00  0.00           C
ATOM   1078  O14 POP   109      -0.639 -39.530 -33.697  1.00  0.00           O
ATOM   1079  C15 POP   109      -0.159 -38.981 -34.856  1.00  0.00           C
ATOM   1080  O16 POP   109      -0.535 -37.906 -35.325  1.00  0.00           O
ATOM   1081  C17 POP   109       0.895 -39.844 -35.571  1.00  0.00           C
ATOM   1082  C18 POP   109       1.027 -39.515 -37.056  1.00  0.00           C
ATOM   1083  C19 POP   109       1.723 -40.638 -37.825  1.00  0.00           C
ATOM   1084  C20 POP   109       3.250 -40.504 -37.925  1.00  0.00           C
ATOM   1085  C21 POP   109       3.701 -39.610 -39.085  1.00  0.00           C
ATOM   1086  C22 POP   109       5.215 -39.750 -39.274  1.00  0.00           C
ATOM   1087  C23 POP   109       5.814 -38.959 -40.437  1.00  0.00           C
ATOM   1088  C24 POP   109       7.311 -39.311 -40.514  1.00  0.00           C
ATOM   1089  C25 POP   109       8.233 -38.715 -41.377  1.00  0.00           C
ATOM   1090  C26 POP   109       7.895 -37.637 -42.407  1.00  0.00           C
ATOM   1091  C27 POP   109       9.195 -37.016 -42.942  1.00  0.00           C
ATOM   1092  C28 POP   109       8.928 -35.960 -44.028  1.00  0.00           C
ATOM   1093  C29 POP   109      10.166 -35.142 -44.394  1.00  0.00           C
ATOM   1094  C30 POP   109       9.810 -34.077 -45.425  1.00  0.00           C
ATOM   1095  C31 POP   109      11.008 -33.193 -45.781  1.00  0.00           C
ATOM   1096  C32 POP   109      -1.677 -39.765 -31.560  1.00  0.00           C
ATOM   1097  O33 POP   109      -0.405 -40.381 -31.402  1.00  0.00           O
ATOM   1098  C34 POP   109      -0.273 -41.620 -30.840  1.00  0.00           C
ATOM   1099  O35 POP   109      -0.987 -42.070 -29.940  1.00  0.00           O
ATOM   1100  C36 POP   109       0.843 -42.443 -31.488  1.00  0.00           C
ATOM   1101  C37 POP   109       0.214 -43.452 -32.450  1.00  0.00           C
ATOM   1102  C38 POP   109       1.134 -43.763 -33.634  1.00  0.00           C
ATOM   1103  C39 POP   109       1.405 -45.263 -33.767  1.00  0.00           C
ATOM   1104  C40 POP   109       2.156 -45.567 -35.055  1.00  0.00           C
ATOM   1105  C41 POP   109       2.277 -47.081 -35.263  1.00  0.00           C
ATOM   1106  C42 POP   109       2.772 -47.398 -36.671  1.00  0.00           C
ATOM   1107  C43 POP   109       2.272 -48.764 -37.141  1.00  0.00           C
ATOM   1108  C44 POP   109       3.066 -49.961 -36.598  1.00  0.00           C
ATOM   1109  C45 POP   109       2.461 -51.244 -37.156  1.00  0.00           C
ATOM   1110  C46 POP   109       3.319 -52.487 -36.896  1.00  0.00           C
ATOM   1111  C47 POP   109       3.471 -52.819 -35.411  1.00  0.00           C
ATOM   1112  C48 POP   109       4.175 -54.178 -35.271  1.00  0.00           C
ATOM   1113  C49 POP   109       4.238 -54.643 -33.808  1.00  0.00           C
ATOM   1114  C50 POP   109       4.783 -56.070 -33.742  1.00  0.00           C
ATOM   1115  CA1 POP   109      10.625 -32.143 -46.833  1.00  0.00           C
ATOM   1116  CA2 POP   109      11.813 -31.259 -47.209  1.00  0.00           C
ATOM   1117  C1  POP   110       8.787  26.907 -45.855  1.00  0.00           C
ATOM   1118  C2  POP   110      10.924  26.533 -44.812  1.00  0.00           C
ATOM   1119  C3  POP   110      10.368  28.661 -45.719  1.00  0.00           C
ATOM   1120  N4  POP   110      10.222  27.209 -45.916  1.00  0.00           N
ATOM   1121  C5  POP   110      10.804  26.876 -47.233  1.00  0.00           C
ATOM   1122  C6  POP   110      10.691  25.389 -47.618  1.00  0.00           C
ATOM   1123  O7  POP   110      11.250  25.181 -48.915  1.00  0.00           O
ATOM   1124  P8  POP   110      11.133  23.725 -49.594  1.00  0.00           P
ATOM   1125  O9  POP   110      11.856  22.758 -48.737  1.00  0.00           O
ATOM   1126  O10 POP   110       9.704  23.473 -49.914  1.00  0.00           O
ATOM   1127  O11 POP   110      11.933  23.906 -50.981  1.00  0.00           O
ATOM   1128  C12 POP   110      13.304  23.490 -51.047  1.00  0.00           C
ATOM   1129  C13 POP   110      13.875  23.441 -52.468  1.00  0.00           C
ATOM   1130  O14 POP   110      14.795  22.329 -52.568  1.00  0.00           O
ATOM   1131  C15 POP   110      15.883  22.152 -51.755  1.00  0.00           C
ATOM   1132  O16 POP   110      16.416  23.046 -51.103  1.00  0.00           O
ATOM   1133  C17 POP   110      16.535  20.777 -51.824  1.00  0.00           C
ATOM   1134  C18 POP   110      17.999  20.921 -52.244  1.00  0.00           C
ATOM   1135  C19 POP   110      18.793  19.634 -52.076  1.00  0.00           C
ATOM   1136  C20 POP   110      20.214  19.883 -52.570  1.00  0.00           C
ATOM   1137  C21 POP   110      21.146  18.689 -52.414  1.00  0.00           C
ATOM   1138  C22 POP   110      22.520  19.074 -52.967  1.00  0.00           C
ATOM   1139  C23 POP   110      23.575  17.971 -52.830  1.00  0.00           C
ATOM   1140  C24 POP   110      23.145  16.681 -53.528  1.00  0.00           C
ATOM   1141  C25 POP   110      24.104  15.762 -53.917  1.00  0.00           C
ATOM   1142  C26 POP   110      25.593  16.058 -53.699  1.00  0.00           C
ATOM   1143  C27 POP   110      26.434  15.049 -54.484  1.00  0.00           C
ATOM   1144  C28 POP   110      27.936  15.344 -54.408  1.00  0.00           C
ATOM   1145  C29 POP   110      28.673  14.422 -55.373  1.00  0.00           C
ATOM   1146  C30 POP   110      30.185  14.668 -55.426  1.00  0.00           C
ATOM   1147  C31 POP   110      30.801  13.792 -56.526  1.00  0.00           C
ATOM   1148  C32 POP   110      14.448  24.812 -52.870  1.00  0.00           C
ATOM   1149  O33 POP   110      14.809  24.984 -54.248  1.00  0.00           O
ATOM   1150  C34 POP   110      15.966  24.530 -54.826  1.00  0.00           C
ATOM   1151  O35 POP   110      16.870  23.951 -54.224  1.00  0.00           O
ATOM   1152  C36 POP   110      16.109  24.889 -56.312  1.00  0.00           C
ATOM   1153  C37 POP   110      17.563  25.033 -56.751  1.00  0.00           C
ATOM   1154  C38 POP   110      17.677  25.262 -58.265  1.00  0.00           C
ATOM   1155  C39 POP   110      19.102  25.049 -58.759  1.00  0.00           C
ATOM   1156  C40 POP   110      19.191  25.142 -60.283  1.00  0.00           C
ATOM   1157  C41 POP   110      20.263  24.194 -60.825  1.00  0.00           C
ATOM   1158  C42 POP   110      20.378  24.261 -62.347  1.00  0.00           C
ATOM   1159  C43 POP   110      21.250  23.109 -62.864  1.00  0.00           C
ATOM   1160  C44 POP   110      21.449  23.161 -64.373  1.00  0.00           C
ATOM   1161  C45 POP   110      22.203  21.917 -64.838  1.00  0.00           C
ATOM   1162  C46 POP   110      22.581  21.970 -66.324  1.00  0.00           C
ATOM   1163  C47 POP   110      23.242  20.653 -66.725  1.00  0.00           C
ATOM   1164  C48 POP   110      24.450  20.359 -65.820  1.00  0.00           C
ATOM   1165  C49 POP   110      25.103  19.020 -66.172  1.00  0.00           C
ATOM   1166  C50 POP   110      26.249  18.708 -65.211  1.00  0.00           C
ATOM   1167  CA1 POP   110      32.306  13.998 -56.630  1.00  0.00           C
ATOM   1168  CA2 POP   110      32.887  13.158 -57.782  1.00  0.00           C
ATOM   1169  C1  POP   111     -11.159  -2.606 -81.103  1.00  0.00           C
ATOM   1170  C2  POP   111     -13.348  -1.982 -80.301  1.00  0.00           C
ATOM   1171  C3  POP   111     -12.234  -0.686 -81.977  1.00  0.00           C
ATOM   1172  N4  POP   111     -12.043  -1.481 -80.755  1.00  0.00           N
ATOM   1173  C5  POP   111     -11.460  -0.545 -79.777  1.00  0.00           C
ATOM   1174  C6  POP   111     -10.967  -1.187 -78.477  1.00  0.00           C
ATOM   1175  O7  POP   111     -10.417  -0.148 -77.671  1.00  0.00           O
ATOM   1176  P8  POP   111      -9.316  -0.462 -76.535  1.00  0.00           P
ATOM   1177  O9  POP   111      -9.430   0.563 -75.479  1.00  0.00           O
ATOM   1178  O10 POP   111      -9.435  -1.892 -76.179  1.00  0.00           O
ATOM   1179  O11 POP   111      -7.939  -0.226 -77.343  1.00  0.00           O
ATOM   1180  C12 POP   111      -7.299  -1.301 -78.050  1.00  0.00           C
ATOM   1181  C13 POP   111      -6.367  -0.793 -79.152  1.00  0.00           C
ATOM   1182  O14 POP   111      -6.070  -1.920 -80.004  1.00  0.00           O
ATOM   1183  C15 POP   111      -5.912  -1.809 -81.358  1.00  0.00           C
ATOM   1184  O16 POP   111      -6.003  -0.757 -81.996  1.00  0.00           O
ATOM   1185  C17 POP   111      -5.612  -3.139 -82.041  1.00  0.00           C
ATOM   1186  C18 POP   111      -4.105  -3.392 -82.154  1.00  0.00           C
ATOM   1187  C19 POP   111      -3.826  -4.836 -82.575  1.00  0.00           C
ATOM   1188  C20 POP   111      -2.330  -5.055 -82.738  1.00  0.00           C
ATOM   1189  C21 POP   111      -1.962  -6.511 -83.042  1.00  0.00           C
ATOM   1190  C22 POP   111      -0.454  -6.581 -83.300  1.00  0.00           C
ATOM   1191  C23 POP   111       0.108  -7.983 -83.549  1.00  0.00           C
ATOM   1192  C24 POP   111       1.570  -7.786 -83.943  1.00  0.00           C
ATOM   1193  C25 POP   111       2.487  -8.805 -84.193  1.00  0.00           C
ATOM   1194  C26 POP   111       2.206 -10.308 -84.050  1.00  0.00           C
ATOM   1195  C27 POP   111       3.460 -11.009 -84.569  1.00  0.00           C
ATOM   1196  C28 POP   111       3.496 -12.538 -84.366  1.00  0.00           C
ATOM   1197  C29 POP   111       4.785 -13.058 -85.006  1.00  0.00           C
ATOM   1198  C30 POP   111       5.012 -14.556 -84.781  1.00  0.00           C
ATOM   1199  C31 POP   111       6.298 -14.989 -85.471  1.00  0.00           C
ATOM   1200  C32 POP   111      -5.083  -0.214 -78.553  1.00  0.00           C
ATOM   1201  O33 POP   111      -4.291   0.477 -79.537  1.00  0.00           O
ATOM   1202  C34 POP   111      -3.077   0.083 -80.025  1.00  0.00           C
ATOM   1203  O35 POP   111      -2.602   0.571 -81.050  1.00  0.00           O
ATOM   1204  C36 POP   111      -2.337  -1.048 -79.285  1.00  0.00           C
ATOM   1205  C37 POP   111      -0.845  -1.112 -79.650  1.00  0.00           C
ATOM   1206  C38 POP   111      -0.105  -2.112 -78.756  1.00  0.00           C
ATOM   1207  C39 POP   111       1.391  -2.185 -79.057  1.00  0.00           C
ATOM   1208  C40 POP   111       1.694  -2.867 -80.391  1.00  0.00           C
ATOM   1209  C41 POP   111       3.212  -2.972 -80.623  1.00  0.00           C
ATOM   1210  C42 POP   111       3.542  -3.743 -81.904  1.00  0.00           C
ATOM   1211  C43 POP   111       3.680  -5.245 -81.663  1.00  0.00           C
ATOM   1212  C44 POP   111       5.157  -5.650 -81.643  1.00  0.00           C
ATOM   1213  C45 POP   111       5.356  -7.163 -81.438  1.00  0.00           C
ATOM   1214  C46 POP   111       6.843  -7.487 -81.510  1.00  0.00           C
ATOM   1215  C47 POP   111       7.404  -7.120 -82.883  1.00  0.00           C
ATOM   1216  C48 POP   111       8.825  -6.573 -82.790  1.00  0.00           C
ATOM   1217  C49 POP   111       9.342  -6.156 -84.171  1.00  0.00           C
ATOM   1218  C50 POP   111      10.689  -5.455 -84.063  1.00  0.00           C
ATOM   1219  CA1 POP   111       6.609 -16.466 -85.239  1.00  0.00           C
ATOM   1220  CA2 POP   111       7.882 -16.886 -85.988  1.00  0.00           C
ATOM   1221  C1  POP   112     -11.944 -33.735 -50.378  1.00  0.00           C
ATOM   1222  C2  POP   112     -14.021 -32.520 -50.391  1.00  0.00           C
ATOM   1223  C3  POP   112     -12.580 -32.444 -48.492  1.00  0.00           C
ATOM   1224  N4  POP   112     -13.088 -33.311 -49.564  1.00  0.00           N
ATOM   1225  C5  POP   112     -13.730 -34.498 -48.975  1.00  0.00           C
ATOM   1226  C6  POP   112     -14.415 -35.408 -50.011  1.00  0.00           C
ATOM   1227  O7  POP   112     -14.613 -36.716 -49.481  1.00  0.00           O
ATOM   1228  P8  POP   112     -13.704 -37.921 -50.046  1.00  0.00           P
ATOM   1229  O9  POP   112     -14.178 -39.182 -49.441  1.00  0.00           O
ATOM   1230  O10 POP   112     -13.644 -37.815 -51.520  1.00  0.00           O
ATOM   1231  O11 POP   112     -12.259 -37.559 -49.450  1.00  0.00           O
ATOM   1232  C12 POP   112     -11.117 -38.232 -49.977  1.00  0.00           C
ATOM   1233  C13 POP   112      -9.959 -37.281 -50.324  1.00  0.00           C
ATOM   1234  O14 POP   112      -8.880 -37.996 -50.989  1.00  0.00           O
ATOM   1235  C15 POP   112      -8.157 -39.006 -50.428  1.00  0.00           C
ATOM   1236  O16 POP   112      -8.405 -39.552 -49.353  1.00  0.00           O
ATOM   1237  C17 POP   112      -6.951 -39.475 -51.248  1.00  0.00           C
ATOM   1238  C18 POP   112      -5.728 -39.509 -50.330  1.00  0.00           C
ATOM   1239  C19 POP   112      -4.564 -40.336 -50.856  1.00  0.00           C
ATOM   1240  C20 POP   112      -3.519 -40.298 -49.733  1.00  0.00           C
ATOM   1241  C21 POP   112      -2.309 -41.219 -49.905  1.00  0.00           C
ATOM   1242  C22 POP   112      -1.512 -41.035 -48.612  1.00  0.00           C
ATOM   1243  C23 POP   112      -0.324 -41.970 -48.416  1.00  0.00           C
ATOM   1244  C24 POP   112       0.212 -41.702 -47.001  1.00  0.00           C
ATOM   1245  C25 POP   112       1.178 -42.503 -46.407  1.00  0.00           C
ATOM   1246  C26 POP   112       1.808 -43.680 -47.146  1.00  0.00           C
ATOM   1247  C27 POP   112       2.629 -44.552 -46.195  1.00  0.00           C
ATOM   1248  C28 POP   112       3.420 -45.606 -46.973  1.00  0.00           C
ATOM   1249  C29 POP   112       4.273 -46.475 -46.054  1.00  0.00           C
ATOM   1250  C30 POP   112       3.453 -47.603 -45.415  1.00  0.00           C
ATOM   1251  C31 POP   112       2.965 -48.591 -46.470  1.00  0.00           C
ATOM   1252  C32 POP   112      -9.460 -36.529 -49.084  1.00  0.00           C
ATOM   1253  O33 POP   112      -8.160 -35.956 -49.297  1.00  0.00           O
ATOM   1254  C34 POP   112      -7.889 -34.986 -50.215  1.00  0.00           C
ATOM   1255  O35 POP   112      -8.705 -34.150 -50.610  1.00  0.00           O
ATOM   1256  C36 POP   112      -6.398 -34.818 -50.528  1.00  0.00           C
ATOM   1257  C37 POP   112      -6.145 -34.456 -51.989  1.00  0.00           C
ATOM   1258  C38 POP   112      -5.695 -35.691 -52.756  1.00  0.00           C
ATOM   1259  C39 POP   112      -4.199 -35.625 -53.050  1.00  0.00           C
ATOM   1260  C40 POP   112      -3.691 -36.973 -53.544  1.00  0.00           C
ATOM   1261  C41 POP   112      -2.215 -36.927 -53.932  1.00  0.00           C
ATOM   1262  C42 POP   112      -1.666 -38.349 -54.048  1.00  0.00           C
ATOM   1263  C43 POP   112      -0.214 -38.376 -54.544  1.00  0.00           C
ATOM   1264  C44 POP   112      -0.112 -38.111 -56.038  1.00  0.00           C
ATOM   1265  C45 POP   112       1.324 -38.315 -56.542  1.00  0.00           C
ATOM   1266  C46 POP   112       1.383 -38.184 -58.062  1.00  0.00           C
ATOM   1267  C47 POP   112       1.875 -39.471 -58.729  1.00  0.00           C
ATOM   1268  C48 POP   112       3.319 -39.809 -58.357  1.00  0.00           C
ATOM   1269  C49 POP   112       3.784 -41.072 -59.096  1.00  0.00           C
ATOM   1270  C50 POP   112       5.257 -41.369 -58.794  1.00  0.00           C
ATOM   1271  CA1 POP   112       2.206 -49.756 -45.821  1.00  0.00           C
ATOM   1272  CA2 POP   112       1.751 -50.767 -46.863  1.00  0.00           C
ATOM   1273  C1  POP   113      39.576 -22.439 -67.429  1.00  0.00           C
ATOM   1274  C2  POP   113      38.474 -20.451 -66.642  1.00  0.00           C
ATOM   1275  C3  POP   113      38.165 -22.522 -65.515  1.00  0.00           C
ATOM   1276  N4  POP   113      38.340 -21.898 -66.841  1.00  0.00           N
ATOM   1277  C5  POP   113      37.163 -22.243 -67.675  1.00  0.00           C
ATOM   1278  C6  POP   113      37.158 -21.587 -69.055  1.00  0.00           C
ATOM   1279  O7  POP   113      36.118 -22.172 -69.850  1.00  0.00           O
ATOM   1280  P8  POP   113      35.709 -21.582 -71.293  1.00  0.00           P
ATOM   1281  O9  POP   113      36.409 -20.292 -71.497  1.00  0.00           O
ATOM   1282  O10 POP   113      35.844 -22.643 -72.304  1.00  0.00           O
ATOM   1283  O11 POP   113      34.148 -21.249 -71.068  1.00  0.00           O
ATOM   1284  C12 POP   113      33.297 -22.088 -70.273  1.00  0.00           C
ATOM   1285  C13 POP   113      32.469 -21.200 -69.342  1.00  0.00           C
ATOM   1286  O14 POP   113      31.620 -21.979 -68.472  1.00  0.00           O
ATOM   1287  C15 POP   113      31.483 -21.617 -67.168  1.00  0.00           C
ATOM   1288  O16 POP   113      32.402 -21.153 -66.495  1.00  0.00           O
ATOM   1289  C17 POP   113      30.180 -22.093 -66.519  1.00  0.00           C
ATOM   1290  C18 POP   113      30.052 -21.767 -65.027  1.00  0.00           C
ATOM   1291  C19 POP   113      29.671 -20.325 -64.690  1.00  0.00           C
ATOM   1292  C20 POP   113      28.163 -20.210 -64.469  1.00  0.00           C
ATOM   1293  C21 POP   113      27.765 -18.972 -63.648  1.00  0.00           C
ATOM   1294  C22 POP   113      26.272 -19.030 -63.306  1.00  0.00           C
ATOM   1295  C23 POP   113      25.882 -18.077 -62.173  1.00  0.00           C
ATOM   1296  C24 POP   113      25.955 -16.593 -62.547  1.00  0.00           C
ATOM   1297  C25 POP   113      24.816 -15.888 -62.936  1.00  0.00           C
ATOM   1298  C26 POP   113      23.453 -16.580 -62.966  1.00  0.00           C
ATOM   1299  C27 POP   113      22.356 -15.663 -63.510  1.00  0.00           C
ATOM   1300  C28 POP   113      21.067 -16.465 -63.707  1.00  0.00           C
ATOM   1301  C29 POP   113      19.999 -15.677 -64.470  1.00  0.00           C
ATOM   1302  C30 POP   113      18.853 -16.602 -64.873  1.00  0.00           C
ATOM   1303  C31 POP   113      17.842 -15.888 -65.770  1.00  0.00           C
ATOM   1304  C32 POP   113      31.580 -20.302 -70.213  1.00  0.00           C
ATOM   1305  O33 POP   113      30.941 -19.316 -69.411  1.00  0.00           O
ATOM   1306  C34 POP   113      30.065 -18.416 -69.952  1.00  0.00           C
ATOM   1307  O35 POP   113      29.749 -18.364 -71.138  1.00  0.00           O
ATOM   1308  C36 POP   113      29.572 -17.365 -68.959  1.00  0.00           C
ATOM   1309  C37 POP   113      28.071 -17.086 -69.066  1.00  0.00           C
ATOM   1310  C38 POP   113      27.734 -15.911 -68.145  1.00  0.00           C
ATOM   1311  C39 POP   113      26.246 -15.552 -68.148  1.00  0.00           C
ATOM   1312  C40 POP   113      25.393 -16.725 -67.657  1.00  0.00           C
ATOM   1313  C41 POP   113      23.986 -16.240 -67.318  1.00  0.00           C
ATOM   1314  C42 POP   113      23.125 -17.409 -66.823  1.00  0.00           C
ATOM   1315  C43 POP   113      22.523 -18.199 -67.978  1.00  0.00           C
ATOM   1316  C44 POP   113      21.522 -17.336 -68.762  1.00  0.00           C
ATOM   1317  C45 POP   113      20.838 -18.179 -69.825  1.00  0.00           C
ATOM   1318  C46 POP   113      19.706 -17.422 -70.525  1.00  0.00           C
ATOM   1319  C47 POP   113      18.962 -18.379 -71.450  1.00  0.00           C
ATOM   1320  C48 POP   113      17.730 -17.737 -72.091  1.00  0.00           C
ATOM   1321  C49 POP   113      16.974 -18.771 -72.933  1.00  0.00           C
ATOM   1322  C50 POP   113      15.707 -18.182 -73.531  1.00  0.00           C
ATOM   1323  CA1 POP   113      16.772 -16.863 -66.266  1.00  0.00           C
ATOM   1324  CA2 POP   113      15.774 -16.173 -67.189  1.00  0.00           C
ATOM   1325  C1  POP   114      -5.100  16.295 -71.757  1.00  0.00           C
ATOM   1326  C2  POP   114      -2.816  15.535 -71.837  1.00  0.00           C
ATOM   1327  C3  POP   114      -3.386  17.763 -72.497  1.00  0.00           C
ATOM   1328  N4  POP   114      -3.833  16.361 -72.507  1.00  0.00           N
ATOM   1329  C5  POP   114      -3.989  15.967 -73.917  1.00  0.00           C
ATOM   1330  C6  POP   114      -4.501  14.537 -74.149  1.00  0.00           C
ATOM   1331  O7  POP   114      -4.554  14.310 -75.560  1.00  0.00           O
ATOM   1332  P8  POP   114      -5.286  13.019 -76.173  1.00  0.00           P
ATOM   1333  O9  POP   114      -6.356  12.611 -75.233  1.00  0.00           O
ATOM   1334  O10 POP   114      -5.655  13.349 -77.568  1.00  0.00           O
ATOM   1335  O11 POP   114      -4.139  11.878 -76.199  1.00  0.00           O
ATOM   1336  C12 POP   114      -3.430  11.609 -77.410  1.00  0.00           C
ATOM   1337  C13 POP   114      -2.501  10.388 -77.357  1.00  0.00           C
ATOM   1338  O14 POP   114      -1.839  10.294 -78.634  1.00  0.00           O
ATOM   1339  C15 POP   114      -0.484  10.164 -78.722  1.00  0.00           C
ATOM   1340  O16 POP   114       0.261  10.080 -77.745  1.00  0.00           O
ATOM   1341  C17 POP   114       0.082  10.131 -80.146  1.00  0.00           C
ATOM   1342  C18 POP   114       0.350   8.712 -80.631  1.00  0.00           C
ATOM   1343  C19 POP   114       1.058   8.689 -81.992  1.00  0.00           C
ATOM   1344  C20 POP   114       1.271   7.236 -82.419  1.00  0.00           C
ATOM   1345  C21 POP   114       2.053   7.061 -83.725  1.00  0.00           C
ATOM   1346  C22 POP   114       2.096   5.560 -84.028  1.00  0.00           C
ATOM   1347  C23 POP   114       2.949   5.138 -85.231  1.00  0.00           C
ATOM   1348  C24 POP   114       2.814   3.615 -85.327  1.00  0.00           C
ATOM   1349  C25 POP   114       3.580   2.802 -86.157  1.00  0.00           C
ATOM   1350  C26 POP   114       4.668   3.318 -87.099  1.00  0.00           C
ATOM   1351  C27 POP   114       5.540   2.132 -87.540  1.00  0.00           C
ATOM   1352  C28 POP   114       6.572   2.536 -88.597  1.00  0.00           C
ATOM   1353  C29 POP   114       7.574   1.413 -88.854  1.00  0.00           C
ATOM   1354  C30 POP   114       8.406   1.149 -87.587  1.00  0.00           C
ATOM   1355  C31 POP   114       9.485   0.093 -87.815  1.00  0.00           C
ATOM   1356  C32 POP   114      -3.338   9.131 -77.049  1.00  0.00           C
ATOM   1357  O33 POP   114      -2.631   7.888 -76.948  1.00  0.00           O
ATOM   1358  C34 POP   114      -2.280   7.114 -78.019  1.00  0.00           C
ATOM   1359  O35 POP   114      -2.548   7.382 -79.187  1.00  0.00           O
ATOM   1360  C36 POP   114      -1.600   5.790 -77.671  1.00  0.00           C
ATOM   1361  C37 POP   114      -0.083   5.870 -77.770  1.00  0.00           C
ATOM   1362  C38 POP   114       0.547   4.491 -77.547  1.00  0.00           C
ATOM   1363  C39 POP   114       0.167   3.504 -78.647  1.00  0.00           C
ATOM   1364  C40 POP   114       1.375   3.138 -79.500  1.00  0.00           C
ATOM   1365  C41 POP   114       2.447   2.423 -78.669  1.00  0.00           C
ATOM   1366  C42 POP   114       3.700   2.175 -79.527  1.00  0.00           C
ATOM   1367  C43 POP   114       3.323   1.367 -80.762  1.00  0.00           C
ATOM   1368  C44 POP   114       4.531   1.175 -81.683  1.00  0.00           C
ATOM   1369  C45 POP   114       4.111   0.409 -82.943  1.00  0.00           C
ATOM   1370  C46 POP   114       5.314   0.172 -83.860  1.00  0.00           C
ATOM   1371  C47 POP   114       5.349  -1.298 -84.296  1.00  0.00           C
ATOM   1372  C48 POP   114       6.560  -1.585 -85.181  1.00  0.00           C
ATOM   1373  C49 POP   114       6.630  -3.084 -85.503  1.00  0.00           C
ATOM   1374  C50 POP   114       7.839  -3.383 -86.382  1.00  0.00           C
ATOM   1375  CA1 POP   114      10.334  -0.084 -86.558  1.00  0.00           C
ATOM   1376  CA2 POP   114      11.433  -1.123 -86.761  1.00  0.00           C
ATOM   1377  C1  POP   115     -16.433  -3.170 -77.950  1.00  0.00           C
ATOM   1378  C2  POP   115     -15.465  -5.371 -77.725  1.00  0.00           C
ATOM   1379  C3  POP   115     -17.760  -5.002 -77.215  1.00  0.00           C
ATOM   1380  N4  POP   115     -16.418  -4.403 -77.153  1.00  0.00           N
ATOM   1381  C5  POP   115     -16.112  -4.152 -75.731  1.00  0.00           C
ATOM   1382  C6  POP   115     -14.771  -3.451 -75.494  1.00  0.00           C
ATOM   1383  O7  POP   115     -14.372  -3.700 -74.152  1.00  0.00           O
ATOM   1384  P8  POP   115     -12.887  -3.324 -73.677  1.00  0.00           P
ATOM   1385  O9  POP   115     -12.778  -1.857 -73.541  1.00  0.00           O
ATOM   1386  O10 POP   115     -12.597  -4.171 -72.500  1.00  0.00           O
ATOM   1387  O11 POP   115     -11.985  -3.790 -74.939  1.00  0.00           O
ATOM   1388  C12 POP   115     -11.425  -5.099 -75.098  1.00  0.00           C
ATOM   1389  C13 POP   115     -10.054  -4.916 -75.757  1.00  0.00           C
ATOM   1390  O14 POP   115     -10.099  -4.962 -77.200  1.00  0.00           O
ATOM   1391  C15 POP   115     -10.074  -6.106 -77.962  1.00  0.00           C
ATOM   1392  O16 POP   115     -10.499  -7.211 -77.621  1.00  0.00           O
ATOM   1393  C17 POP   115      -9.497  -5.906 -79.360  1.00  0.00           C
ATOM   1394  C18 POP   115      -8.563  -7.061 -79.703  1.00  0.00           C
ATOM   1395  C19 POP   115      -7.995  -6.921 -81.116  1.00  0.00           C
ATOM   1396  C20 POP   115      -7.531  -8.293 -81.607  1.00  0.00           C
ATOM   1397  C21 POP   115      -6.328  -8.865 -80.866  1.00  0.00           C
ATOM   1398  C22 POP   115      -6.197 -10.355 -81.215  1.00  0.00           C
ATOM   1399  C23 POP   115      -4.793 -10.898 -80.949  1.00  0.00           C
ATOM   1400  C24 POP   115      -3.771 -10.280 -81.914  1.00  0.00           C
ATOM   1401  C25 POP   115      -3.621 -10.719 -83.224  1.00  0.00           C
ATOM   1402  C26 POP   115      -4.332 -11.961 -83.764  1.00  0.00           C
ATOM   1403  C27 POP   115      -3.432 -13.197 -83.686  1.00  0.00           C
ATOM   1404  C28 POP   115      -2.156 -12.920 -84.489  1.00  0.00           C
ATOM   1405  C29 POP   115      -1.227 -14.126 -84.567  1.00  0.00           C
ATOM   1406  C30 POP   115       0.018 -13.748 -85.370  1.00  0.00           C
ATOM   1407  C31 POP   115      -0.383 -13.236 -86.761  1.00  0.00           C
ATOM   1408  C32 POP   115      -9.056  -5.938 -75.230  1.00  0.00           C
ATOM   1409  O33 POP   115      -7.752  -5.491 -75.618  1.00  0.00           O
ATOM   1410  C34 POP   115      -6.653  -6.284 -75.499  1.00  0.00           C
ATOM   1411  O35 POP   115      -6.688  -7.509 -75.395  1.00  0.00           O
ATOM   1412  C36 POP   115      -5.341  -5.541 -75.705  1.00  0.00           C
ATOM   1413  C37 POP   115      -4.680  -5.925 -77.036  1.00  0.00           C
ATOM   1414  C38 POP   115      -3.212  -5.488 -77.020  1.00  0.00           C
ATOM   1415  C39 POP   115      -2.466  -6.077 -78.210  1.00  0.00           C
ATOM   1416  C40 POP   115      -0.960  -5.890 -78.014  1.00  0.00           C
ATOM   1417  C41 POP   115      -0.177  -6.540 -79.152  1.00  0.00           C
ATOM   1418  C42 POP   115       1.329  -6.345 -78.941  1.00  0.00           C
ATOM   1419  C43 POP   115       1.854  -7.090 -77.710  1.00  0.00           C
ATOM   1420  C44 POP   115       3.258  -6.585 -77.402  1.00  0.00           C
ATOM   1421  C45 POP   115       3.969  -7.403 -76.310  1.00  0.00           C
ATOM   1422  C46 POP   115       5.218  -6.660 -75.840  1.00  0.00           C
ATOM   1423  C47 POP   115       6.367  -7.616 -75.538  1.00  0.00           C
ATOM   1424  C48 POP   115       6.784  -8.339 -76.824  1.00  0.00           C
ATOM   1425  C49 POP   115       7.977  -9.274 -76.594  1.00  0.00           C
ATOM   1426  C50 POP   115       8.350  -9.967 -77.899  1.00  0.00           C
ATOM   1427  CA1 POP   115       0.848 -12.855 -87.593  1.00  0.00           C
ATOM   1428  CA2 POP   115       0.433 -12.341 -88.967  1.00  0.00           C
ATOM   1429  C1  POP   116      36.795  -9.726 -85.258  1.00  0.00           C
ATOM   1430  C2  POP   116      38.839  -9.667 -86.510  1.00  0.00           C
ATOM   1431  C3  POP   116      37.815 -11.767 -85.952  1.00  0.00           C
ATOM   1432  N4  POP   116      38.084 -10.394 -85.474  1.00  0.00           N
ATOM   1433  C5  POP   116      38.879 -10.521 -84.246  1.00  0.00           C
ATOM   1434  C6  POP   116      39.291  -9.189 -83.615  1.00  0.00           C
ATOM   1435  O7  POP   116      40.029  -9.438 -82.426  1.00  0.00           O
ATOM   1436  P8  POP   116      40.684  -8.227 -81.595  1.00  0.00           P
ATOM   1437  O9  POP   116      41.332  -8.786 -80.385  1.00  0.00           O
ATOM   1438  O10 POP   116      41.479  -7.389 -82.523  1.00  0.00           O
ATOM   1439  O11 POP   116      39.367  -7.419 -81.121  1.00  0.00           O
ATOM   1440  C12 POP   116      39.114  -6.074 -81.537  1.00  0.00           C
ATOM   1441  C13 POP   116      37.752  -5.916 -82.215  1.00  0.00           C
ATOM   1442  O14 POP   116      37.360  -4.542 -81.986  1.00  0.00           O
ATOM   1443  C15 POP   116      36.212  -3.955 -82.439  1.00  0.00           C
ATOM   1444  O16 POP   116      35.816  -3.984 -83.603  1.00  0.00           O
ATOM   1445  C17 POP   116      35.651  -2.971 -81.410  1.00  0.00           C
ATOM   1446  C18 POP   116      34.124  -2.949 -81.318  1.00  0.00           C
ATOM   1447  C19 POP   116      33.743  -2.335 -79.968  1.00  0.00           C
ATOM   1448  C20 POP   116      32.262  -1.998 -79.870  1.00  0.00           C
ATOM   1449  C21 POP   116      31.883  -1.509 -78.463  1.00  0.00           C
ATOM   1450  C22 POP   116      30.440  -0.995 -78.478  1.00  0.00           C
ATOM   1451  C23 POP   116      29.831  -0.764 -77.085  1.00  0.00           C
ATOM   1452  C24 POP   116      30.529   0.286 -76.229  1.00  0.00           C
ATOM   1453  C25 POP   116      29.826   0.811 -75.140  1.00  0.00           C
ATOM   1454  C26 POP   116      28.401   0.346 -74.860  1.00  0.00           C
ATOM   1455  C27 POP   116      27.714   1.196 -73.785  1.00  0.00           C
ATOM   1456  C28 POP   116      26.279   0.722 -73.541  1.00  0.00           C
ATOM   1457  C29 POP   116      25.550   1.587 -72.514  1.00  0.00           C
ATOM   1458  C30 POP   116      25.403   3.032 -72.986  1.00  0.00           C
ATOM   1459  C31 POP   116      24.609   3.863 -71.966  1.00  0.00           C
ATOM   1460  C32 POP   116      36.721  -6.787 -81.492  1.00  0.00           C
ATOM   1461  O33 POP   116      35.574  -6.974 -82.319  1.00  0.00           O
ATOM   1462  C34 POP   116      34.400  -7.470 -81.846  1.00  0.00           C
ATOM   1463  O35 POP   116      34.102  -7.551 -80.652  1.00  0.00           O
ATOM   1464  C36 POP   116      33.370  -7.638 -82.954  1.00  0.00           C
ATOM   1465  C37 POP   116      31.933  -7.721 -82.434  1.00  0.00           C
ATOM   1466  C38 POP   116      30.975  -7.314 -83.548  1.00  0.00           C
ATOM   1467  C39 POP   116      31.195  -5.841 -83.881  1.00  0.00           C
ATOM   1468  C40 POP   116      30.426  -4.966 -82.895  1.00  0.00           C
ATOM   1469  C41 POP   116      28.941  -4.960 -83.226  1.00  0.00           C
ATOM   1470  C42 POP   116      28.188  -4.146 -82.181  1.00  0.00           C
ATOM   1471  C43 POP   116      28.879  -2.791 -82.030  1.00  0.00           C
ATOM   1472  C44 POP   116      27.956  -1.610 -82.321  1.00  0.00           C
ATOM   1473  C45 POP   116      28.758  -0.321 -82.110  1.00  0.00           C
ATOM   1474  C46 POP   116      27.912   0.916 -82.411  1.00  0.00           C
ATOM   1475  C47 POP   116      26.695   1.033 -81.499  1.00  0.00           C
ATOM   1476  C48 POP   116      25.942   2.319 -81.819  1.00  0.00           C
ATOM   1477  C49 POP   116      24.726   2.486 -80.919  1.00  0.00           C
ATOM   1478  C50 POP   116      23.996   3.793 -81.236  1.00  0.00           C
ATOM   1479  CA1 POP   116      24.431   5.306 -72.451  1.00  0.00           C
ATOM   1480  CA2 POP   116      23.630   6.133 -71.443  1.00  0.00           C
ATOM   1481  C1  POP   117      46.391  -7.518 -59.624  1.00  0.00           C
ATOM   1482  C2  POP   117      48.808  -7.639 -59.642  1.00  0.00           C
ATOM   1483  C3  POP   117      47.447  -9.548 -60.186  1.00  0.00           C
ATOM   1484  N4  POP   117      47.556  -8.362 -59.332  1.00  0.00           N
ATOM   1485  C5  POP   117      47.552  -8.831 -57.930  1.00  0.00           C
ATOM   1486  C6  POP   117      47.519  -7.723 -56.872  1.00  0.00           C
ATOM   1487  O7  POP   117      47.313  -8.347 -55.606  1.00  0.00           O
ATOM   1488  P8  POP   117      46.472  -7.608 -54.465  1.00  0.00           P
ATOM   1489  O9  POP   117      46.200  -8.577 -53.385  1.00  0.00           O
ATOM   1490  O10 POP   117      47.118  -6.313 -54.144  1.00  0.00           O
ATOM   1491  O11 POP   117      45.102  -7.292 -55.262  1.00  0.00           O
ATOM   1492  C12 POP   117      43.989  -8.198 -55.310  1.00  0.00           C
ATOM   1493  C13 POP   117      43.053  -7.667 -56.408  1.00  0.00           C
ATOM   1494  O14 POP   117      41.661  -7.812 -56.081  1.00  0.00           O
ATOM   1495  C15 POP   117      41.051  -6.930 -55.256  1.00  0.00           C
ATOM   1496  O16 POP   117      41.450  -6.609 -54.129  1.00  0.00           O
ATOM   1497  C17 POP   117      39.696  -6.443 -55.782  1.00  0.00           C
ATOM   1498  C18 POP   117      38.625  -6.527 -54.701  1.00  0.00           C
ATOM   1499  C19 POP   117      37.428  -5.639 -55.043  1.00  0.00           C
ATOM   1500  C20 POP   117      36.486  -5.675 -53.842  1.00  0.00           C
ATOM   1501  C21 POP   117      35.362  -4.648 -53.913  1.00  0.00           C
ATOM   1502  C22 POP   117      34.573  -4.727 -52.609  1.00  0.00           C
ATOM   1503  C23 POP   117      33.369  -3.790 -52.627  1.00  0.00           C
ATOM   1504  C24 POP   117      33.760  -2.317 -52.716  1.00  0.00           C
ATOM   1505  C25 POP   117      32.747  -1.420 -53.031  1.00  0.00           C
ATOM   1506  C26 POP   117      31.357  -2.007 -53.245  1.00  0.00           C
ATOM   1507  C27 POP   117      30.489  -1.128 -54.132  1.00  0.00           C
ATOM   1508  C28 POP   117      29.164  -1.839 -54.448  1.00  0.00           C
ATOM   1509  C29 POP   117      28.344  -1.023 -55.448  1.00  0.00           C
ATOM   1510  C30 POP   117      28.352  -1.656 -56.839  1.00  0.00           C
ATOM   1511  C31 POP   117      27.669  -3.021 -56.848  1.00  0.00           C
ATOM   1512  C32 POP   117      43.386  -8.330 -57.743  1.00  0.00           C
ATOM   1513  O33 POP   117      43.034  -7.493 -58.847  1.00  0.00           O
ATOM   1514  C34 POP   117      41.753  -7.277 -59.271  1.00  0.00           C
ATOM   1515  O35 POP   117      40.814  -8.048 -59.105  1.00  0.00           O
ATOM   1516  C36 POP   117      41.606  -6.024 -60.132  1.00  0.00           C
ATOM   1517  C37 POP   117      40.968  -4.907 -59.291  1.00  0.00           C
ATOM   1518  C38 POP   117      40.890  -3.574 -60.032  1.00  0.00           C
ATOM   1519  C39 POP   117      40.047  -3.655 -61.308  1.00  0.00           C
ATOM   1520  C40 POP   117      38.644  -4.173 -61.014  1.00  0.00           C
ATOM   1521  C41 POP   117      37.687  -4.006 -62.195  1.00  0.00           C
ATOM   1522  C42 POP   117      36.866  -2.750 -61.967  1.00  0.00           C
ATOM   1523  C43 POP   117      35.681  -2.593 -62.931  1.00  0.00           C
ATOM   1524  C44 POP   117      36.096  -2.370 -64.383  1.00  0.00           C
ATOM   1525  C45 POP   117      34.856  -1.959 -65.187  1.00  0.00           C
ATOM   1526  C46 POP   117      35.252  -1.493 -66.588  1.00  0.00           C
ATOM   1527  C47 POP   117      34.101  -0.742 -67.273  1.00  0.00           C
ATOM   1528  C48 POP   117      33.155  -1.656 -68.045  1.00  0.00           C
ATOM   1529  C49 POP   117      32.090  -0.796 -68.740  1.00  0.00           C
ATOM   1530  C50 POP   117      31.204  -1.641 -69.660  1.00  0.00           C
ATOM   1531  CA1 POP   117      27.601  -3.589 -58.276  1.00  0.00           C
ATOM   1532  CA2 POP   117      26.835  -4.911 -58.319  1.00  0.00           C
ATOM   1533  C1  POP   118     -23.131 -15.692 -80.992  1.00  0.00           C
ATOM   1534  C2  POP   118     -22.971 -16.145 -83.357  1.00  0.00           C
ATOM   1535  C3  POP   118     -25.055 -15.614 -82.391  1.00  0.00           C
ATOM   1536  N4  POP   118     -23.788 -16.323 -82.147  1.00  0.00           N
ATOM   1537  C5  POP   118     -24.101 -17.752 -81.913  1.00  0.00           C
ATOM   1538  C6  POP   118     -22.883 -18.641 -81.647  1.00  0.00           C
ATOM   1539  O7  POP   118     -23.322 -19.995 -81.511  1.00  0.00           O
ATOM   1540  P8  POP   118     -22.286 -21.185 -81.201  1.00  0.00           P
ATOM   1541  O9  POP   118     -21.253 -20.673 -80.267  1.00  0.00           O
ATOM   1542  O10 POP   118     -23.056 -22.394 -80.823  1.00  0.00           O
ATOM   1543  O11 POP   118     -21.618 -21.485 -82.633  1.00  0.00           O
ATOM   1544  C12 POP   118     -20.213 -21.285 -82.812  1.00  0.00           C
ATOM   1545  C13 POP   118     -19.664 -22.074 -83.999  1.00  0.00           C
ATOM   1546  O14 POP   118     -18.260 -22.349 -83.803  1.00  0.00           O
ATOM   1547  C15 POP   118     -17.263 -21.420 -83.696  1.00  0.00           C
ATOM   1548  O16 POP   118     -17.383 -20.220 -83.945  1.00  0.00           O
ATOM   1549  C17 POP   118     -15.902 -22.002 -83.296  1.00  0.00           C
ATOM   1550  C18 POP   118     -14.761 -21.302 -84.042  1.00  0.00           C
ATOM   1551  C19 POP   118     -13.385 -21.866 -83.697  1.00  0.00           C
ATOM   1552  C20 POP   118     -13.230 -23.341 -84.058  1.00  0.00           C
ATOM   1553  C21 POP   118     -11.750 -23.741 -84.059  1.00  0.00           C
ATOM   1554  C22 POP   118     -11.567 -25.261 -84.163  1.00  0.00           C
ATOM   1555  C23 POP   118     -10.094 -25.624 -84.397  1.00  0.00           C
ATOM   1556  C24 POP   118      -9.842 -27.103 -84.044  1.00  0.00           C
ATOM   1557  C25 POP   118      -8.644 -27.760 -84.329  1.00  0.00           C
ATOM   1558  C26 POP   118      -7.463 -27.119 -85.069  1.00  0.00           C
ATOM   1559  C27 POP   118      -6.579 -26.186 -84.246  1.00  0.00           C
ATOM   1560  C28 POP   118      -5.720 -26.885 -83.192  1.00  0.00           C
ATOM   1561  C29 POP   118      -4.807 -25.848 -82.536  1.00  0.00           C
ATOM   1562  C30 POP   118      -3.863 -26.431 -81.476  1.00  0.00           C
ATOM   1563  C31 POP   118      -2.970 -25.302 -80.932  1.00  0.00           C
ATOM   1564  C32 POP   118     -19.987 -21.410 -85.332  1.00  0.00           C
ATOM   1565  O33 POP   118     -19.311 -22.093 -86.395  1.00  0.00           O
ATOM   1566  C34 POP   118     -19.339 -21.662 -87.689  1.00  0.00           C
ATOM   1567  O35 POP   118     -20.063 -20.781 -88.127  1.00  0.00           O
ATOM   1568  C36 POP   118     -18.319 -22.360 -88.580  1.00  0.00           C
ATOM   1569  C37 POP   118     -16.966 -21.656 -88.415  1.00  0.00           C
ATOM   1570  C38 POP   118     -15.847 -22.437 -89.089  1.00  0.00           C
ATOM   1571  C39 POP   118     -14.521 -21.707 -88.880  1.00  0.00           C
ATOM   1572  C40 POP   118     -14.512 -20.336 -89.551  1.00  0.00           C
ATOM   1573  C41 POP   118     -13.152 -19.682 -89.308  1.00  0.00           C
ATOM   1574  C42 POP   118     -13.021 -18.343 -90.020  1.00  0.00           C
ATOM   1575  C43 POP   118     -11.635 -17.770 -89.708  1.00  0.00           C
ATOM   1576  C44 POP   118     -10.529 -18.708 -90.188  1.00  0.00           C
ATOM   1577  C45 POP   118      -9.174 -18.153 -89.760  1.00  0.00           C
ATOM   1578  C46 POP   118      -8.017 -18.612 -90.640  1.00  0.00           C
ATOM   1579  C47 POP   118      -7.387 -19.941 -90.221  1.00  0.00           C
ATOM   1580  C48 POP   118      -6.135 -20.152 -91.084  1.00  0.00           C
ATOM   1581  C49 POP   118      -5.353 -21.412 -90.704  1.00  0.00           C
ATOM   1582  C50 POP   118      -4.092 -21.523 -91.558  1.00  0.00           C
ATOM   1583  CA1 POP   118      -1.998 -25.797 -79.863  1.00  0.00           C
ATOM   1584  CA2 POP   118      -1.127 -24.645 -79.358  1.00  0.00           C
ATOM   1585  C1  POP   119      42.930  12.961 -94.521  1.00  0.00           C
ATOM   1586  C2  POP   119      42.178  10.941 -95.584  1.00  0.00           C
ATOM   1587  C3  POP   119      44.259  11.909 -96.192  1.00  0.00           C
ATOM   1588  N4  POP   119      42.882  12.219 -95.795  1.00  0.00           N
ATOM   1589  C5  POP   119      42.272  13.044 -96.858  1.00  0.00           C
ATOM   1590  C6  POP   119      40.774  13.324 -96.654  1.00  0.00           C
ATOM   1591  O7  POP   119      40.315  14.324 -97.557  1.00  0.00           O
ATOM   1592  P8  POP   119      38.737  14.667 -97.655  1.00  0.00           P
ATOM   1593  O9  POP   119      38.567  15.868 -98.497  1.00  0.00           O
ATOM   1594  O10 POP   119      38.027  13.421 -98.024  1.00  0.00           O
ATOM   1595  O11 POP   119      38.352  15.055 -96.133  1.00  0.00           O
ATOM   1596  C12 POP   119      37.693  14.083 -95.323  1.00  0.00           C
ATOM   1597  C13 POP   119      37.977  14.276 -93.829  1.00  0.00           C
ATOM   1598  O14 POP   119      37.859  13.043 -93.059  1.00  0.00           O
ATOM   1599  C15 POP   119      36.777  12.247 -92.779  1.00  0.00           C
ATOM   1600  O16 POP   119      36.797  11.462 -91.832  1.00  0.00           O
ATOM   1601  C17 POP   119      35.490  12.397 -93.611  1.00  0.00           C
ATOM   1602  C18 POP   119      34.203  12.463 -92.793  1.00  0.00           C
ATOM   1603  C19 POP   119      33.584  11.077 -92.614  1.00  0.00           C
ATOM   1604  C20 POP   119      32.204  11.201 -91.981  1.00  0.00           C
ATOM   1605  C21 POP   119      31.377  12.193 -92.805  1.00  0.00           C
ATOM   1606  C22 POP   119      29.913  12.188 -92.378  1.00  0.00           C
ATOM   1607  C23 POP   119      29.154  13.373 -92.984  1.00  0.00           C
ATOM   1608  C24 POP   119      27.658  13.186 -92.759  1.00  0.00           C
ATOM   1609  C25 POP   119      26.766  14.251 -92.873  1.00  0.00           C
ATOM   1610  C26 POP   119      27.237  15.680 -93.123  1.00  0.00           C
ATOM   1611  C27 POP   119      26.000  16.562 -93.329  1.00  0.00           C
ATOM   1612  C28 POP   119      25.054  16.391 -92.144  1.00  0.00           C
ATOM   1613  C29 POP   119      23.598  16.374 -92.610  1.00  0.00           C
ATOM   1614  C30 POP   119      22.686  15.949 -91.463  1.00  0.00           C
ATOM   1615  C31 POP   119      21.246  15.756 -91.925  1.00  0.00           C
ATOM   1616  C32 POP   119      37.112  15.385 -93.219  1.00  0.00           C
ATOM   1617  O33 POP   119      37.503  15.557 -91.849  1.00  0.00           O
ATOM   1618  C34 POP   119      36.682  16.035 -90.860  1.00  0.00           C
ATOM   1619  O35 POP   119      37.106  16.279 -89.720  1.00  0.00           O
ATOM   1620  C36 POP   119      35.204  16.201 -91.187  1.00  0.00           C
ATOM   1621  C37 POP   119      34.352  15.905 -89.953  1.00  0.00           C
ATOM   1622  C38 POP   119      32.860  15.779 -90.263  1.00  0.00           C
ATOM   1623  C39 POP   119      32.143  15.479 -88.947  1.00  0.00           C
ATOM   1624  C40 POP   119      30.657  15.163 -89.141  1.00  0.00           C
ATOM   1625  C41 POP   119      30.050  14.878 -87.761  1.00  0.00           C
ATOM   1626  C42 POP   119      28.583  14.488 -87.858  1.00  0.00           C
ATOM   1627  C43 POP   119      28.391  13.201 -88.653  1.00  0.00           C
ATOM   1628  C44 POP   119      26.899  12.876 -88.689  1.00  0.00           C
ATOM   1629  C45 POP   119      26.557  11.703 -89.589  1.00  0.00           C
ATOM   1630  C46 POP   119      25.037  11.686 -89.736  1.00  0.00           C
ATOM   1631  C47 POP   119      24.566  10.766 -90.857  1.00  0.00           C
ATOM   1632  C48 POP   119      23.083  11.045 -91.118  1.00  0.00           C
ATOM   1633  C49 POP   119      22.575  10.267 -92.332  1.00  0.00           C
ATOM   1634  C50 POP   119      21.138  10.665 -92.643  1.00  0.00           C
ATOM   1635  CA1 POP   119      20.384  15.220 -90.777  1.00  0.00           C
ATOM   1636  CA2 POP   119      18.957  14.930 -91.253  1.00  0.00           C
ATOM   1637  C1  POP   120       8.529  60.688 -80.683  1.00  0.00           C
ATOM   1638  C2  POP   120       8.594  59.388 -78.670  1.00  0.00           C
ATOM   1639  C3  POP   120      10.469  60.697 -79.249  1.00  0.00           C
ATOM   1640  N4  POP   120       9.392  59.874 -79.810  1.00  0.00           N
ATOM   1641  C5  POP   120      10.025  58.767 -80.552  1.00  0.00           C
ATOM   1642  C6  POP   120       9.032  57.708 -81.066  1.00  0.00           C
ATOM   1643  O7  POP   120       9.751  56.594 -81.586  1.00  0.00           O
ATOM   1644  P8  POP   120       9.071  55.134 -81.560  1.00  0.00           P
ATOM   1645  O9  POP   120       7.842  55.212 -80.733  1.00  0.00           O
ATOM   1646  O10 POP   120       8.961  54.648 -82.948  1.00  0.00           O
ATOM   1647  O11 POP   120      10.153  54.252 -80.743  1.00  0.00           O
ATOM   1648  C12 POP   120      11.185  53.563 -81.450  1.00  0.00           C
ATOM   1649  C13 POP   120      12.233  52.897 -80.543  1.00  0.00           C
ATOM   1650  O14 POP   120      13.327  52.437 -81.381  1.00  0.00           O
ATOM   1651  C15 POP   120      13.245  51.519 -82.393  1.00  0.00           C
ATOM   1652  O16 POP   120      12.292  50.763 -82.572  1.00  0.00           O
ATOM   1653  C17 POP   120      14.488  51.419 -83.293  1.00  0.00           C
ATOM   1654  C18 POP   120      14.600  50.046 -83.961  1.00  0.00           C
ATOM   1655  C19 POP   120      15.761  49.888 -84.953  1.00  0.00           C
ATOM   1656  C20 POP   120      15.583  50.706 -86.238  1.00  0.00           C
ATOM   1657  C21 POP   120      16.682  50.434 -87.287  1.00  0.00           C
ATOM   1658  C22 POP   120      16.477  51.342 -88.509  1.00  0.00           C
ATOM   1659  C23 POP   120      17.489  51.181 -89.652  1.00  0.00           C
ATOM   1660  C24 POP   120      17.383  49.847 -90.404  1.00  0.00           C
ATOM   1661  C25 POP   120      17.925  49.690 -91.683  1.00  0.00           C
ATOM   1662  C26 POP   120      18.610  50.870 -92.370  1.00  0.00           C
ATOM   1663  C27 POP   120      19.102  50.574 -93.801  1.00  0.00           C
ATOM   1664  C28 POP   120      17.970  50.153 -94.743  1.00  0.00           C
ATOM   1665  C29 POP   120      18.281  50.418 -96.222  1.00  0.00           C
ATOM   1666  C30 POP   120      19.492  49.657 -96.778  1.00  0.00           C
ATOM   1667  C31 POP   120      19.680  50.022 -98.252  1.00  0.00           C
ATOM   1668  C32 POP   120      11.598  51.774 -79.707  1.00  0.00           C
ATOM   1669  O33 POP   120      12.029  51.687 -78.334  1.00  0.00           O
ATOM   1670  C34 POP   120      13.214  51.224 -77.811  1.00  0.00           C
ATOM   1671  O35 POP   120      13.416  51.180 -76.598  1.00  0.00           O
ATOM   1672  C36 POP   120      14.285  50.683 -78.772  1.00  0.00           C
ATOM   1673  C37 POP   120      15.698  51.012 -78.284  1.00  0.00           C
ATOM   1674  C38 POP   120      16.723  50.938 -79.425  1.00  0.00           C
ATOM   1675  C39 POP   120      16.912  49.523 -79.975  1.00  0.00           C
ATOM   1676  C40 POP   120      17.914  48.708 -79.158  1.00  0.00           C
ATOM   1677  C41 POP   120      18.243  47.402 -79.897  1.00  0.00           C
ATOM   1678  C42 POP   120      19.376  46.609 -79.237  1.00  0.00           C
ATOM   1679  C43 POP   120      20.641  47.458 -79.079  1.00  0.00           C
ATOM   1680  C44 POP   120      21.897  46.588 -78.989  1.00  0.00           C
ATOM   1681  C45 POP   120      23.119  47.456 -78.694  1.00  0.00           C
ATOM   1682  C46 POP   120      24.435  46.752 -79.038  1.00  0.00           C
ATOM   1683  C47 POP   120      24.613  45.414 -78.308  1.00  0.00           C
ATOM   1684  C48 POP   120      25.958  44.799 -78.689  1.00  0.00           C
ATOM   1685  C49 POP   120      26.181  43.441 -78.017  1.00  0.00           C
ATOM   1686  C50 POP   120      27.567  42.890 -78.370  1.00  0.00           C
ATOM   1687  CA1 POP   120      20.856  49.298 -98.907  1.00  0.00           C
ATOM   1688  CA2 POP   120      21.024  49.719-100.371  1.00  0.00           C
ATOM   1689  C1  POP   121      24.570 -47.166 -70.706  1.00  0.00           C
ATOM   1690  C2  POP   121      22.656 -46.915 -72.153  1.00  0.00           C
ATOM   1691  C3  POP   121      23.938 -45.026 -71.514  1.00  0.00           C
ATOM   1692  N4  POP   121      23.410 -46.313 -71.042  1.00  0.00           N
ATOM   1693  C5  POP   121      22.557 -46.059 -69.871  1.00  0.00           C
ATOM   1694  C6  POP   121      21.958 -47.321 -69.228  1.00  0.00           C
ATOM   1695  O7  POP   121      21.070 -46.957 -68.167  1.00  0.00           O
ATOM   1696  P8  POP   121      20.244 -48.065 -67.344  1.00  0.00           P
ATOM   1697  O9  POP   121      18.804 -47.721 -67.428  1.00  0.00           O
ATOM   1698  O10 POP   121      20.677 -49.415 -67.769  1.00  0.00           O
ATOM   1699  O11 POP   121      20.749 -47.822 -65.828  1.00  0.00           O
ATOM   1700  C12 POP   121      20.234 -46.731 -65.051  1.00  0.00           C
ATOM   1701  C13 POP   121      19.398 -47.221 -63.866  1.00  0.00           C
ATOM   1702  O14 POP   121      18.702 -46.129 -63.238  1.00  0.00           O
ATOM   1703  C15 POP   121      17.393 -45.894 -63.471  1.00  0.00           C
ATOM   1704  O16 POP   121      16.964 -45.267 -64.443  1.00  0.00           O
ATOM   1705  C17 POP   121      16.435 -46.375 -62.371  1.00  0.00           C
ATOM   1706  C18 POP   121      16.532 -45.544 -61.093  1.00  0.00           C
ATOM   1707  C19 POP   121      15.507 -45.992 -60.059  1.00  0.00           C
ATOM   1708  C20 POP   121      15.619 -45.143 -58.789  1.00  0.00           C
ATOM   1709  C21 POP   121      14.555 -45.512 -57.752  1.00  0.00           C
ATOM   1710  C22 POP   121      14.737 -44.649 -56.498  1.00  0.00           C
ATOM   1711  C23 POP   121      13.665 -44.892 -55.434  1.00  0.00           C
ATOM   1712  C24 POP   121      13.983 -44.006 -54.235  1.00  0.00           C
ATOM   1713  C25 POP   121      13.152 -43.888 -53.123  1.00  0.00           C
ATOM   1714  C26 POP   121      11.818 -44.625 -53.012  1.00  0.00           C
ATOM   1715  C27 POP   121      11.106 -44.187 -51.731  1.00  0.00           C
ATOM   1716  C28 POP   121      10.888 -42.675 -51.735  1.00  0.00           C
ATOM   1717  C29 POP   121      10.146 -42.189 -50.480  1.00  0.00           C
ATOM   1718  C30 POP   121       9.868 -40.689 -50.573  1.00  0.00           C
ATOM   1719  C31 POP   121       9.073 -40.198 -49.356  1.00  0.00           C
ATOM   1720  C32 POP   121      20.281 -47.886 -62.815  1.00  0.00           C
ATOM   1721  O33 POP   121      19.486 -48.200 -61.665  1.00  0.00           O
ATOM   1722  C34 POP   121      20.025 -48.745 -60.540  1.00  0.00           C
ATOM   1723  O35 POP   121      21.199 -49.134 -60.451  1.00  0.00           O
ATOM   1724  C36 POP   121      19.035 -48.951 -59.392  1.00  0.00           C
ATOM   1725  C37 POP   121      19.704 -48.730 -58.030  1.00  0.00           C
ATOM   1726  C38 POP   121      18.902 -49.315 -56.867  1.00  0.00           C
ATOM   1727  C39 POP   121      17.588 -48.590 -56.559  1.00  0.00           C
ATOM   1728  C40 POP   121      16.925 -49.312 -55.389  1.00  0.00           C
ATOM   1729  C41 POP   121      15.763 -48.553 -54.757  1.00  0.00           C
ATOM   1730  C42 POP   121      15.257 -49.351 -53.546  1.00  0.00           C
ATOM   1731  C43 POP   121      14.734 -48.436 -52.434  1.00  0.00           C
ATOM   1732  C44 POP   121      15.334 -48.866 -51.092  1.00  0.00           C
ATOM   1733  C45 POP   121      14.997 -47.863 -49.987  1.00  0.00           C
ATOM   1734  C46 POP   121      15.720 -48.210 -48.678  1.00  0.00           C
ATOM   1735  C47 POP   121      15.314 -49.591 -48.151  1.00  0.00           C
ATOM   1736  C48 POP   121      16.026 -49.865 -46.827  1.00  0.00           C
ATOM   1737  C49 POP   121      15.580 -51.186 -46.190  1.00  0.00           C
ATOM   1738  C50 POP   121      16.264 -51.373 -44.829  1.00  0.00           C
ATOM   1739  CA1 POP   121       8.713 -38.716 -49.479  1.00  0.00           C
ATOM   1740  CA2 POP   121       7.901 -38.246 -48.278  1.00  0.00           C
ATOM   1741  C1  POP   122      24.480 -60.823 -59.727  1.00  0.00           C
ATOM   1742  C2  POP   122      25.739 -61.613 -57.831  1.00  0.00           C
ATOM   1743  C3  POP   122      26.730 -61.565 -60.006  1.00  0.00           C
ATOM   1744  N4  POP   122      25.485 -61.806 -59.265  1.00  0.00           N
ATOM   1745  C5  POP   122      25.076 -63.190 -59.566  1.00  0.00           C
ATOM   1746  C6  POP   122      23.797 -63.650 -58.859  1.00  0.00           C
ATOM   1747  O7  POP   122      23.499 -64.982 -59.262  1.00  0.00           O
ATOM   1748  P8  POP   122      22.177 -65.727 -58.744  1.00  0.00           P
ATOM   1749  O9  POP   122      22.203 -67.106 -59.272  1.00  0.00           O
ATOM   1750  O10 POP   122      22.045 -65.519 -57.284  1.00  0.00           O
ATOM   1751  O11 POP   122      21.026 -64.905 -59.510  1.00  0.00           O
ATOM   1752  C12 POP   122      20.176 -64.014 -58.790  1.00  0.00           C
ATOM   1753  C13 POP   122      19.432 -63.030 -59.702  1.00  0.00           C
ATOM   1754  O14 POP   122      18.589 -62.173 -58.918  1.00  0.00           O
ATOM   1755  C15 POP   122      19.046 -61.127 -58.160  1.00  0.00           C
ATOM   1756  O16 POP   122      20.225 -60.821 -57.999  1.00  0.00           O
ATOM   1757  C17 POP   122      17.904 -60.351 -57.503  1.00  0.00           C
ATOM   1758  C18 POP   122      18.141 -58.839 -57.479  1.00  0.00           C
ATOM   1759  C19 POP   122      16.830 -58.118 -57.162  1.00  0.00           C
ATOM   1760  C20 POP   122      16.215 -58.667 -55.869  1.00  0.00           C
ATOM   1761  C21 POP   122      14.876 -58.013 -55.552  1.00  0.00           C
ATOM   1762  C22 POP   122      14.244 -58.725 -54.353  1.00  0.00           C
ATOM   1763  C23 POP   122      12.915 -58.098 -53.925  1.00  0.00           C
ATOM   1764  C24 POP   122      12.296 -58.926 -52.796  1.00  0.00           C
ATOM   1765  C25 POP   122      11.182 -58.468 -52.114  1.00  0.00           C
ATOM   1766  C26 POP   122      10.577 -57.101 -52.465  1.00  0.00           C
ATOM   1767  C27 POP   122       9.423 -56.766 -51.529  1.00  0.00           C
ATOM   1768  C28 POP   122       8.867 -55.376 -51.851  1.00  0.00           C
ATOM   1769  C29 POP   122       7.723 -55.004 -50.900  1.00  0.00           C
ATOM   1770  C30 POP   122       7.201 -53.607 -51.229  1.00  0.00           C
ATOM   1771  C31 POP   122       6.055 -53.201 -50.309  1.00  0.00           C
ATOM   1772  C32 POP   122      18.616 -63.789 -60.763  1.00  0.00           C
ATOM   1773  O33 POP   122      17.431 -63.103 -61.204  1.00  0.00           O
ATOM   1774  C34 POP   122      16.253 -63.271 -60.553  1.00  0.00           C
ATOM   1775  O35 POP   122      16.061 -64.156 -59.712  1.00  0.00           O
ATOM   1776  C36 POP   122      15.118 -62.317 -60.919  1.00  0.00           C
ATOM   1777  C37 POP   122      14.669 -61.596 -59.646  1.00  0.00           C
ATOM   1778  C38 POP   122      13.268 -60.971 -59.714  1.00  0.00           C
ATOM   1779  C39 POP   122      13.121 -59.854 -60.752  1.00  0.00           C
ATOM   1780  C40 POP   122      11.788 -59.154 -60.484  1.00  0.00           C
ATOM   1781  C41 POP   122      11.490 -57.992 -61.431  1.00  0.00           C
ATOM   1782  C42 POP   122      10.248 -57.253 -60.944  1.00  0.00           C
ATOM   1783  C43 POP   122       9.064 -58.217 -60.826  1.00  0.00           C
ATOM   1784  C44 POP   122       7.824 -57.528 -60.248  1.00  0.00           C
ATOM   1785  C45 POP   122       6.662 -58.519 -60.160  1.00  0.00           C
ATOM   1786  C46 POP   122       5.430 -57.868 -59.511  1.00  0.00           C
ATOM   1787  C47 POP   122       4.292 -58.890 -59.399  1.00  0.00           C
ATOM   1788  C48 POP   122       3.075 -58.276 -58.691  1.00  0.00           C
ATOM   1789  C49 POP   122       1.960 -59.309 -58.547  1.00  0.00           C
ATOM   1790  C50 POP   122       0.761 -58.727 -57.802  1.00  0.00           C
ATOM   1791  CA1 POP   122       5.553 -51.806 -50.668  1.00  0.00           C
ATOM   1792  CA2 POP   122       4.398 -51.381 -49.758  1.00  0.00           C
ATOM   1793  C1  POP   123      24.057 -69.493 -51.178  1.00  0.00           C
ATOM   1794  C2  POP   123      24.623 -71.737 -50.536  1.00  0.00           C
ATOM   1795  C3  POP   123      25.607 -70.745 -52.462  1.00  0.00           C
ATOM   1796  N4  POP   123      24.363 -70.835 -51.674  1.00  0.00           N
ATOM   1797  C5  POP   123      23.280 -71.324 -52.559  1.00  0.00           C
ATOM   1798  C6  POP   123      21.960 -71.635 -51.839  1.00  0.00           C
ATOM   1799  O7  POP   123      20.919 -71.902 -52.794  1.00  0.00           O
ATOM   1800  P8  POP   123      19.874 -70.750 -53.233  1.00  0.00           P
ATOM   1801  O9  POP   123      19.935 -69.649 -52.243  1.00  0.00           O
ATOM   1802  O10 POP   123      20.094 -70.428 -54.657  1.00  0.00           O
ATOM   1803  O11 POP   123      18.455 -71.495 -53.098  1.00  0.00           O
ATOM   1804  C12 POP   123      17.394 -70.911 -52.339  1.00  0.00           C
ATOM   1805  C13 POP   123      16.114 -70.793 -53.154  1.00  0.00           C
ATOM   1806  O14 POP   123      15.216 -69.855 -52.544  1.00  0.00           O
ATOM   1807  C15 POP   123      15.378 -68.509 -52.655  1.00  0.00           C
ATOM   1808  O16 POP   123      16.226 -67.959 -53.344  1.00  0.00           O
ATOM   1809  C17 POP   123      14.429 -67.666 -51.787  1.00  0.00           C
ATOM   1810  C18 POP   123      13.144 -67.288 -52.512  1.00  0.00           C
ATOM   1811  C19 POP   123      12.225 -66.527 -51.543  1.00  0.00           C
ATOM   1812  C20 POP   123      10.860 -66.198 -52.151  1.00  0.00           C
ATOM   1813  C21 POP   123      10.769 -64.757 -52.676  1.00  0.00           C
ATOM   1814  C22 POP   123       9.338 -64.517 -53.179  1.00  0.00           C
ATOM   1815  C23 POP   123       9.100 -63.091 -53.700  1.00  0.00           C
ATOM   1816  C24 POP   123       7.653 -63.001 -54.187  1.00  0.00           C
ATOM   1817  C25 POP   123       7.107 -61.826 -54.716  1.00  0.00           C
ATOM   1818  C26 POP   123       7.917 -60.530 -54.825  1.00  0.00           C
ATOM   1819  C27 POP   123       7.361 -59.454 -53.881  1.00  0.00           C
ATOM   1820  C28 POP   123       5.914 -59.093 -54.207  1.00  0.00           C
ATOM   1821  C29 POP   123       5.443 -57.949 -53.292  1.00  0.00           C
ATOM   1822  C30 POP   123       4.005 -57.523 -53.579  1.00  0.00           C
ATOM   1823  C31 POP   123       3.625 -56.342 -52.676  1.00  0.00           C
ATOM   1824  C32 POP   123      15.488 -72.188 -53.333  1.00  0.00           C
ATOM   1825  O33 POP   123      14.250 -72.150 -54.072  1.00  0.00           O
ATOM   1826  C34 POP   123      13.000 -72.089 -53.509  1.00  0.00           C
ATOM   1827  O35 POP   123      12.020 -71.694 -54.139  1.00  0.00           O
ATOM   1828  C36 POP   123      12.851 -72.476 -52.035  1.00  0.00           C
ATOM   1829  C37 POP   123      12.431 -71.269 -51.187  1.00  0.00           C
ATOM   1830  C38 POP   123      12.087 -71.658 -49.744  1.00  0.00           C
ATOM   1831  C39 POP   123      11.701 -70.389 -48.970  1.00  0.00           C
ATOM   1832  C40 POP   123      11.223 -70.698 -47.550  1.00  0.00           C
ATOM   1833  C41 POP   123      10.742 -69.410 -46.863  1.00  0.00           C
ATOM   1834  C42 POP   123      10.124 -69.732 -45.497  1.00  0.00           C
ATOM   1835  C43 POP   123       8.926 -68.834 -45.191  1.00  0.00           C
ATOM   1836  C44 POP   123       9.278 -67.377 -44.873  1.00  0.00           C
ATOM   1837  C45 POP   123       7.989 -66.561 -44.680  1.00  0.00           C
ATOM   1838  C46 POP   123       8.284 -65.122 -44.272  1.00  0.00           C
ATOM   1839  C47 POP   123       7.011 -64.272 -44.263  1.00  0.00           C
ATOM   1840  C48 POP   123       7.319 -62.820 -43.887  1.00  0.00           C
ATOM   1841  C49 POP   123       6.082 -61.936 -44.023  1.00  0.00           C
ATOM   1842  C50 POP   123       6.407 -60.481 -43.686  1.00  0.00           C
ATOM   1843  CA1 POP   123       2.184 -55.885 -52.901  1.00  0.00           C
ATOM   1844  CA2 POP   123       1.847 -54.685 -52.025  1.00  0.00           C
ATOM   1845  C1  POP   124     -24.643 -23.823 -76.325  1.00  0.00           C
ATOM   1846  C2  POP   124     -25.273 -22.692 -78.353  1.00  0.00           C
ATOM   1847  C3  POP   124     -26.793 -22.846 -76.553  1.00  0.00           C
ATOM   1848  N4  POP   124     -25.734 -23.569 -77.274  1.00  0.00           N
ATOM   1849  C5  POP   124     -26.326 -24.819 -77.809  1.00  0.00           C
ATOM   1850  C6  POP   124     -25.332 -25.769 -78.478  1.00  0.00           C
ATOM   1851  O7  POP   124     -26.059 -26.839 -79.093  1.00  0.00           O
ATOM   1852  P8  POP   124     -25.326 -28.168 -79.626  1.00  0.00           P
ATOM   1853  O9  POP   124     -24.444 -28.686 -78.551  1.00  0.00           O
ATOM   1854  O10 POP   124     -26.366 -29.062 -80.175  1.00  0.00           O
ATOM   1855  O11 POP   124     -24.424 -27.651 -80.865  1.00  0.00           O
ATOM   1856  C12 POP   124     -23.068 -28.107 -81.048  1.00  0.00           C
ATOM   1857  C13 POP   124     -22.615 -27.861 -82.489  1.00  0.00           C
ATOM   1858  O14 POP   124     -21.387 -28.577 -82.788  1.00  0.00           O
ATOM   1859  C15 POP   124     -21.043 -28.859 -84.075  1.00  0.00           C
ATOM   1860  O16 POP   124     -21.831 -28.750 -85.015  1.00  0.00           O
ATOM   1861  C17 POP   124     -19.575 -29.267 -84.306  1.00  0.00           C
ATOM   1862  C18 POP   124     -19.323 -29.683 -85.764  1.00  0.00           C
ATOM   1863  C19 POP   124     -17.851 -29.645 -86.201  1.00  0.00           C
ATOM   1864  C20 POP   124     -17.257 -28.237 -86.167  1.00  0.00           C
ATOM   1865  C21 POP   124     -15.952 -28.130 -86.966  1.00  0.00           C
ATOM   1866  C22 POP   124     -15.333 -26.722 -86.859  1.00  0.00           C
ATOM   1867  C23 POP   124     -14.155 -26.478 -87.807  1.00  0.00           C
ATOM   1868  C24 POP   124     -13.495 -25.128 -87.499  1.00  0.00           C
ATOM   1869  C25 POP   124     -12.472 -24.532 -88.233  1.00  0.00           C
ATOM   1870  C26 POP   124     -11.888 -25.065 -89.552  1.00  0.00           C
ATOM   1871  C27 POP   124     -12.303 -24.222 -90.761  1.00  0.00           C
ATOM   1872  C28 POP   124     -11.261 -23.188 -91.216  1.00  0.00           C
ATOM   1873  C29 POP   124     -11.823 -22.362 -92.374  1.00  0.00           C
ATOM   1874  C30 POP   124     -10.903 -21.253 -92.893  1.00  0.00           C
ATOM   1875  C31 POP   124      -9.698 -21.751 -93.692  1.00  0.00           C
ATOM   1876  C32 POP   124     -22.488 -26.342 -82.760  1.00  0.00           C
ATOM   1877  O33 POP   124     -21.137 -25.872 -82.956  1.00  0.00           O
ATOM   1878  C34 POP   124     -20.209 -25.754 -81.966  1.00  0.00           C
ATOM   1879  O35 POP   124     -20.465 -25.767 -80.765  1.00  0.00           O
ATOM   1880  C36 POP   124     -18.774 -25.525 -82.463  1.00  0.00           C
ATOM   1881  C37 POP   124     -17.877 -26.714 -82.098  1.00  0.00           C
ATOM   1882  C38 POP   124     -16.510 -26.621 -82.763  1.00  0.00           C
ATOM   1883  C39 POP   124     -15.629 -25.498 -82.217  1.00  0.00           C
ATOM   1884  C40 POP   124     -15.206 -25.756 -80.772  1.00  0.00           C
ATOM   1885  C41 POP   124     -14.081 -24.821 -80.323  1.00  0.00           C
ATOM   1886  C42 POP   124     -13.583 -25.252 -78.947  1.00  0.00           C
ATOM   1887  C43 POP   124     -12.286 -24.570 -78.522  1.00  0.00           C
ATOM   1888  C44 POP   124     -11.727 -25.214 -77.255  1.00  0.00           C
ATOM   1889  C45 POP   124     -10.335 -24.687 -76.920  1.00  0.00           C
ATOM   1890  C46 POP   124      -9.749 -25.329 -75.672  1.00  0.00           C
ATOM   1891  C47 POP   124      -8.367 -24.745 -75.354  1.00  0.00           C
ATOM   1892  C48 POP   124      -7.382 -24.994 -76.506  1.00  0.00           C
ATOM   1893  C49 POP   124      -6.002 -24.422 -76.182  1.00  0.00           C
ATOM   1894  C50 POP   124      -5.016 -24.687 -77.319  1.00  0.00           C
ATOM   1895  CA1 POP   124      -8.917 -20.554 -94.251  1.00  0.00           C
ATOM   1896  CA2 POP   124      -7.750 -21.004 -95.142  1.00  0.00           C
ATOM   1897  C1  POP   125      50.189 -38.501 -28.422  1.00  0.00           C
ATOM   1898  C2  POP   125      48.945 -38.750 -26.375  1.00  0.00           C
ATOM   1899  C3  POP   125      48.341 -39.994 -28.306  1.00  0.00           C
ATOM   1900  N4  POP   125      48.848 -38.689 -27.843  1.00  0.00           N
ATOM   1901  C5  POP   125      47.896 -37.665 -28.303  1.00  0.00           C
ATOM   1902  C6  POP   125      48.271 -36.229 -27.876  1.00  0.00           C
ATOM   1903  O7  POP   125      47.287 -35.310 -28.363  1.00  0.00           O
ATOM   1904  P8  POP   125      47.332 -33.777 -27.889  1.00  0.00           P
ATOM   1905  O9  POP   125      48.743 -33.401 -27.677  1.00  0.00           O
ATOM   1906  O10 POP   125      46.502 -32.968 -28.809  1.00  0.00           O
ATOM   1907  O11 POP   125      46.600 -33.859 -26.444  1.00  0.00           O
ATOM   1908  C12 POP   125      45.240 -34.295 -26.389  1.00  0.00           C
ATOM   1909  C13 POP   125      44.567 -34.199 -25.016  1.00  0.00           C
ATOM   1910  O14 POP   125      43.175 -34.475 -25.245  1.00  0.00           O
ATOM   1911  C15 POP   125      42.283 -35.177 -24.475  1.00  0.00           C
ATOM   1912  O16 POP   125      41.074 -35.019 -24.639  1.00  0.00           O
ATOM   1913  C17 POP   125      42.786 -36.045 -23.307  1.00  0.00           C
ATOM   1914  C18 POP   125      41.627 -36.874 -22.730  1.00  0.00           C
ATOM   1915  C19 POP   125      41.869 -37.609 -21.405  1.00  0.00           C
ATOM   1916  C20 POP   125      40.580 -38.381 -21.060  1.00  0.00           C
ATOM   1917  C21 POP   125      40.576 -39.148 -19.728  1.00  0.00           C
ATOM   1918  C22 POP   125      39.238 -39.902 -19.635  1.00  0.00           C
ATOM   1919  C23 POP   125      38.965 -40.703 -18.361  1.00  0.00           C
ATOM   1920  C24 POP   125      38.978 -39.821 -17.102  1.00  0.00           C
ATOM   1921  C25 POP   125      38.189 -40.060 -15.976  1.00  0.00           C
ATOM   1922  C26 POP   125      37.117 -41.147 -15.847  1.00  0.00           C
ATOM   1923  C27 POP   125      36.532 -41.029 -14.435  1.00  0.00           C
ATOM   1924  C28 POP   125      35.202 -41.749 -14.189  1.00  0.00           C
ATOM   1925  C29 POP   125      34.752 -41.441 -12.754  1.00  0.00           C
ATOM   1926  C30 POP   125      33.327 -41.867 -12.410  1.00  0.00           C
ATOM   1927  C31 POP   125      32.991 -41.420 -10.980  1.00  0.00           C
ATOM   1928  C32 POP   125      44.746 -32.747 -24.519  1.00  0.00           C
ATOM   1929  O33 POP   125      43.580 -32.189 -23.877  1.00  0.00           O
ATOM   1930  C34 POP   125      43.168 -32.400 -22.593  1.00  0.00           C
ATOM   1931  O35 POP   125      41.975 -32.398 -22.295  1.00  0.00           O
ATOM   1932  C36 POP   125      44.230 -32.805 -21.557  1.00  0.00           C
ATOM   1933  C37 POP   125      43.693 -33.794 -20.517  1.00  0.00           C
ATOM   1934  C38 POP   125      44.797 -34.235 -19.558  1.00  0.00           C
ATOM   1935  C39 POP   125      44.326 -35.384 -18.659  1.00  0.00           C
ATOM   1936  C40 POP   125      43.193 -34.982 -17.710  1.00  0.00           C
ATOM   1937  C41 POP   125      42.708 -36.222 -16.954  1.00  0.00           C
ATOM   1938  C42 POP   125      41.641 -35.875 -15.902  1.00  0.00           C
ATOM   1939  C43 POP   125      41.086 -37.163 -15.296  1.00  0.00           C
ATOM   1940  C44 POP   125      42.187 -38.015 -14.654  1.00  0.00           C
ATOM   1941  C45 POP   125      41.627 -39.361 -14.199  1.00  0.00           C
ATOM   1942  C46 POP   125      42.719 -40.238 -13.577  1.00  0.00           C
ATOM   1943  C47 POP   125      42.184 -41.633 -13.246  1.00  0.00           C
ATOM   1944  C48 POP   125      41.719 -42.345 -14.523  1.00  0.00           C
ATOM   1945  C49 POP   125      41.271 -43.777 -14.225  1.00  0.00           C
ATOM   1946  C50 POP   125      40.801 -44.477 -15.495  1.00  0.00           C
ATOM   1947  CA1 POP   125      31.522 -41.686 -10.616  1.00  0.00           C
ATOM   1948  CA2 POP   125      31.236 -41.231  -9.187  1.00  0.00           C
ATOM   1949  C1  POP   126     -29.504 -35.091 -80.614  1.00  0.00           C
ATOM   1950  C2  POP   126     -27.899 -35.173 -82.413  1.00  0.00           C
ATOM   1951  C3  POP   126     -29.489 -36.916 -82.128  1.00  0.00           C
ATOM   1952  N4  POP   126     -28.625 -35.966 -81.406  1.00  0.00           N
ATOM   1953  C5  POP   126     -27.683 -36.740 -80.574  1.00  0.00           C
ATOM   1954  C6  POP   126     -26.765 -35.875 -79.701  1.00  0.00           C
ATOM   1955  O7  POP   126     -25.708 -36.671 -79.168  1.00  0.00           O
ATOM   1956  P8  POP   126     -24.535 -35.992 -78.302  1.00  0.00           P
ATOM   1957  O9  POP   126     -25.145 -35.214 -77.205  1.00  0.00           O
ATOM   1958  O10 POP   126     -23.551 -37.043 -77.969  1.00  0.00           O
ATOM   1959  O11 POP   126     -23.857 -34.952 -79.340  1.00  0.00           O
ATOM   1960  C12 POP   126     -22.815 -35.324 -80.258  1.00  0.00           C
ATOM   1961  C13 POP   126     -23.330 -36.214 -81.396  1.00  0.00           C
ATOM   1962  O14 POP   126     -22.704 -37.514 -81.433  1.00  0.00           O
ATOM   1963  C15 POP   126     -21.361 -37.801 -81.442  1.00  0.00           C
ATOM   1964  O16 POP   126     -20.459 -37.041 -81.107  1.00  0.00           O
ATOM   1965  C17 POP   126     -21.055 -39.262 -81.775  1.00  0.00           C
ATOM   1966  C18 POP   126     -19.840 -39.413 -82.690  1.00  0.00           C
ATOM   1967  C19 POP   126     -18.708 -40.142 -81.965  1.00  0.00           C
ATOM   1968  C20 POP   126     -19.213 -41.497 -81.464  1.00  0.00           C
ATOM   1969  C21 POP   126     -18.145 -42.257 -80.676  1.00  0.00           C
ATOM   1970  C22 POP   126     -17.558 -43.394 -81.510  1.00  0.00           C
ATOM   1971  C23 POP   126     -16.533 -44.223 -80.729  1.00  0.00           C
ATOM   1972  C24 POP   126     -17.133 -44.747 -79.429  1.00  0.00           C
ATOM   1973  C25 POP   126     -16.785 -45.973 -78.873  1.00  0.00           C
ATOM   1974  C26 POP   126     -15.915 -47.010 -79.577  1.00  0.00           C
ATOM   1975  C27 POP   126     -16.795 -48.027 -80.325  1.00  0.00           C
ATOM   1976  C28 POP   126     -16.016 -49.235 -80.839  1.00  0.00           C
ATOM   1977  C29 POP   126     -16.979 -50.188 -81.567  1.00  0.00           C
ATOM   1978  C30 POP   126     -16.292 -51.443 -82.108  1.00  0.00           C
ATOM   1979  C31 POP   126     -15.805 -52.389 -81.005  1.00  0.00           C
ATOM   1980  C32 POP   126     -23.369 -35.508 -82.765  1.00  0.00           C
ATOM   1981  O33 POP   126     -22.137 -35.485 -83.500  1.00  0.00           O
ATOM   1982  C34 POP   126     -21.120 -34.594 -83.302  1.00  0.00           C
ATOM   1983  O35 POP   126     -21.245 -33.514 -82.733  1.00  0.00           O
ATOM   1984  C36 POP   126     -19.820 -34.976 -84.030  1.00  0.00           C
ATOM   1985  C37 POP   126     -18.592 -34.623 -83.197  1.00  0.00           C
ATOM   1986  C38 POP   126     -17.301 -35.193 -83.792  1.00  0.00           C
ATOM   1987  C39 POP   126     -16.110 -34.794 -82.926  1.00  0.00           C
ATOM   1988  C40 POP   126     -14.812 -35.452 -83.393  1.00  0.00           C
ATOM   1989  C41 POP   126     -13.641 -35.035 -82.512  1.00  0.00           C
ATOM   1990  C42 POP   126     -12.352 -35.743 -82.953  1.00  0.00           C
ATOM   1991  C43 POP   126     -12.053 -35.419 -84.412  1.00  0.00           C
ATOM   1992  C44 POP   126     -10.803 -36.162 -84.904  1.00  0.00           C
ATOM   1993  C45 POP   126     -10.561 -35.837 -86.379  1.00  0.00           C
ATOM   1994  C46 POP   126      -9.314 -36.542 -86.909  1.00  0.00           C
ATOM   1995  C47 POP   126      -9.079 -36.137 -88.368  1.00  0.00           C
ATOM   1996  C48 POP   126      -8.947 -34.606 -88.450  1.00  0.00           C
ATOM   1997  C49 POP   126      -8.773 -34.135 -89.894  1.00  0.00           C
ATOM   1998  C50 POP   126      -8.728 -32.604 -89.937  1.00  0.00           C
ATOM   1999  CA1 POP   126     -15.230 -53.663 -81.634  1.00  0.00           C
ATOM   2000  CA2 POP   126     -14.838 -54.688 -80.562  1.00  0.00           C
ATOM   2001  C1  POP   127      -7.811 -35.731 -30.772  1.00  0.00           C
ATOM   2002  C2  POP   127      -7.468 -37.641 -29.328  1.00  0.00           C
ATOM   2003  C3  POP   127      -8.680 -35.750 -28.564  1.00  0.00           C
ATOM   2004  N4  POP   127      -7.539 -36.171 -29.387  1.00  0.00           N
ATOM   2005  C5  POP   127      -6.321 -35.538 -28.844  1.00  0.00           C
ATOM   2006  C6  POP   127      -5.011 -35.874 -29.589  1.00  0.00           C
ATOM   2007  O7  POP   127      -3.950 -35.072 -29.090  1.00  0.00           O
ATOM   2008  P8  POP   127      -2.618 -34.805 -29.961  1.00  0.00           P
ATOM   2009  O9  POP   127      -2.814 -35.355 -31.329  1.00  0.00           O
ATOM   2010  O10 POP   127      -2.245 -33.380 -29.814  1.00  0.00           O
ATOM   2011  O11 POP   127      -1.489 -35.726 -29.257  1.00  0.00           O
ATOM   2012  C12 POP   127      -0.212 -35.842 -29.888  1.00  0.00           C
ATOM   2013  C13 POP   127       0.857 -35.011 -29.183  1.00  0.00           C
ATOM   2014  O14 POP   127       1.858 -34.636 -30.163  1.00  0.00           O
ATOM   2015  C15 POP   127       2.860 -33.742 -29.947  1.00  0.00           C
ATOM   2016  O16 POP   127       2.901 -32.927 -29.027  1.00  0.00           O
ATOM   2017  C17 POP   127       3.886 -33.722 -31.089  1.00  0.00           C
ATOM   2018  C18 POP   127       5.341 -33.659 -30.614  1.00  0.00           C
ATOM   2019  C19 POP   127       6.213 -34.549 -31.502  1.00  0.00           C
ATOM   2020  C20 POP   127       7.711 -34.331 -31.277  1.00  0.00           C
ATOM   2021  C21 POP   127       8.525 -35.379 -32.037  1.00  0.00           C
ATOM   2022  C22 POP   127       9.982 -34.947 -32.181  1.00  0.00           C
ATOM   2023  C23 POP   127      10.844 -36.026 -32.845  1.00  0.00           C
ATOM   2024  C24 POP   127      10.172 -36.528 -34.131  1.00  0.00           C
ATOM   2025  C25 POP   127      10.874 -37.257 -35.085  1.00  0.00           C
ATOM   2026  C26 POP   127      12.396 -37.451 -35.027  1.00  0.00           C
ATOM   2027  C27 POP   127      12.808 -38.520 -36.048  1.00  0.00           C
ATOM   2028  C28 POP   127      14.299 -38.474 -36.384  1.00  0.00           C
ATOM   2029  C29 POP   127      14.661 -39.676 -37.258  1.00  0.00           C
ATOM   2030  C30 POP   127      16.099 -39.618 -37.778  1.00  0.00           C
ATOM   2031  C31 POP   127      16.465 -40.931 -38.486  1.00  0.00           C
ATOM   2032  C32 POP   127       1.493 -35.843 -28.063  1.00  0.00           C
ATOM   2033  O33 POP   127       2.462 -36.745 -28.608  1.00  0.00           O
ATOM   2034  C34 POP   127       3.124 -37.678 -27.876  1.00  0.00           C
ATOM   2035  O35 POP   127       2.681 -38.208 -26.847  1.00  0.00           O
ATOM   2036  C36 POP   127       4.426 -38.155 -28.524  1.00  0.00           C
ATOM   2037  C37 POP   127       4.167 -39.120 -29.686  1.00  0.00           C
ATOM   2038  C38 POP   127       5.391 -39.217 -30.602  1.00  0.00           C
ATOM   2039  C39 POP   127       6.641 -39.696 -29.866  1.00  0.00           C
ATOM   2040  C40 POP   127       7.805 -39.763 -30.853  1.00  0.00           C
ATOM   2041  C41 POP   127       9.115 -40.162 -30.179  1.00  0.00           C
ATOM   2042  C42 POP   127      10.254 -40.156 -31.204  1.00  0.00           C
ATOM   2043  C43 POP   127      11.509 -39.539 -30.600  1.00  0.00           C
ATOM   2044  C44 POP   127      12.700 -39.584 -31.550  1.00  0.00           C
ATOM   2045  C45 POP   127      13.975 -39.185 -30.802  1.00  0.00           C
ATOM   2046  C46 POP   127      15.226 -39.371 -31.665  1.00  0.00           C
ATOM   2047  C47 POP   127      15.388 -38.259 -32.700  1.00  0.00           C
ATOM   2048  C48 POP   127      15.588 -36.912 -32.006  1.00  0.00           C
ATOM   2049  C49 POP   127      15.769 -35.783 -33.016  1.00  0.00           C
ATOM   2050  C50 POP   127      16.007 -34.450 -32.307  1.00  0.00           C
ATOM   2051  CA1 POP   127      17.884 -40.881 -39.061  1.00  0.00           C
ATOM   2052  CA2 POP   127      18.285 -42.239 -39.640  1.00  0.00           C
ATOM   2053  C1  POP   128      60.359  12.208 -38.658  1.00  0.00           C
ATOM   2054  C2  POP   128      61.078  11.596 -36.439  1.00  0.00           C
ATOM   2055  C3  POP   128      62.483  11.177 -38.321  1.00  0.00           C
ATOM   2056  N4  POP   128      61.088  11.206 -37.854  1.00  0.00           N
ATOM   2057  C5  POP   128      60.552   9.834 -38.039  1.00  0.00           C
ATOM   2058  C6  POP   128      59.112   9.662 -37.526  1.00  0.00           C
ATOM   2059  O7  POP   128      58.780   8.276 -37.484  1.00  0.00           O
ATOM   2060  P8  POP   128      57.964   7.553 -38.667  1.00  0.00           P
ATOM   2061  O9  POP   128      57.603   8.551 -39.705  1.00  0.00           O
ATOM   2062  O10 POP   128      58.718   6.349 -39.068  1.00  0.00           O
ATOM   2063  O11 POP   128      56.593   7.094 -37.954  1.00  0.00           O
ATOM   2064  C12 POP   128      56.223   7.632 -36.688  1.00  0.00           C
ATOM   2065  C13 POP   128      54.720   7.856 -36.567  1.00  0.00           C
ATOM   2066  O14 POP   128      54.467   8.469 -35.292  1.00  0.00           O
ATOM   2067  C15 POP   128      53.527   9.426 -35.109  1.00  0.00           C
ATOM   2068  O16 POP   128      53.091  10.182 -35.984  1.00  0.00           O
ATOM   2069  C17 POP   128      53.291   9.695 -33.621  1.00  0.00           C
ATOM   2070  C18 POP   128      51.911  10.248 -33.282  1.00  0.00           C
ATOM   2071  C19 POP   128      51.886  10.344 -31.758  1.00  0.00           C
ATOM   2072  C20 POP   128      50.629  10.994 -31.182  1.00  0.00           C
ATOM   2073  C21 POP   128      49.425  10.064 -31.178  1.00  0.00           C
ATOM   2074  C22 POP   128      48.443  10.664 -30.184  1.00  0.00           C
ATOM   2075  C23 POP   128      47.129   9.890 -30.027  1.00  0.00           C
ATOM   2076  C24 POP   128      45.983  10.482 -30.857  1.00  0.00           C
ATOM   2077  C25 POP   128      45.401  11.726 -30.595  1.00  0.00           C
ATOM   2078  C26 POP   128      45.855  12.636 -29.452  1.00  0.00           C
ATOM   2079  C27 POP   128      45.110  13.969 -29.464  1.00  0.00           C
ATOM   2080  C28 POP   128      45.720  14.972 -28.487  1.00  0.00           C
ATOM   2081  C29 POP   128      44.837  16.223 -28.448  1.00  0.00           C
ATOM   2082  C30 POP   128      45.385  17.326 -27.531  1.00  0.00           C
ATOM   2083  C31 POP   128      46.600  18.024 -28.129  1.00  0.00           C
ATOM   2084  C32 POP   128      53.986   6.508 -36.621  1.00  0.00           C
ATOM   2085  O33 POP   128      52.561   6.641 -36.532  1.00  0.00           O
ATOM   2086  C34 POP   128      51.839   7.275 -37.500  1.00  0.00           C
ATOM   2087  O35 POP   128      52.292   7.648 -38.572  1.00  0.00           O
ATOM   2088  C36 POP   128      50.331   7.344 -37.242  1.00  0.00           C
ATOM   2089  C37 POP   128      49.941   8.444 -36.248  1.00  0.00           C
ATOM   2090  C38 POP   128      48.499   8.862 -36.537  1.00  0.00           C
ATOM   2091  C39 POP   128      47.924   9.811 -35.485  1.00  0.00           C
ATOM   2092  C40 POP   128      48.735  11.088 -35.293  1.00  0.00           C
ATOM   2093  C41 POP   128      47.931  12.011 -34.366  1.00  0.00           C
ATOM   2094  C42 POP   128      48.721  13.227 -33.885  1.00  0.00           C
ATOM   2095  C43 POP   128      47.811  14.177 -33.095  1.00  0.00           C
ATOM   2096  C44 POP   128      46.833  14.894 -34.023  1.00  0.00           C
ATOM   2097  C45 POP   128      45.361  14.556 -33.772  1.00  0.00           C
ATOM   2098  C46 POP   128      44.499  15.373 -34.737  1.00  0.00           C
ATOM   2099  C47 POP   128      43.002  15.125 -34.585  1.00  0.00           C
ATOM   2100  C48 POP   128      42.579  13.706 -34.978  1.00  0.00           C
ATOM   2101  C49 POP   128      41.062  13.569 -34.883  1.00  0.00           C
ATOM   2102  C50 POP   128      40.587  12.175 -35.305  1.00  0.00           C
ATOM   2103  CA1 POP   128      46.989  19.226 -27.253  1.00  0.00           C
ATOM   2104  CA2 POP   128      48.144  20.018 -27.857  1.00  0.00           C
ATOM   2105  C1  POP   129      -3.750  -0.300 -54.764  1.00  0.00           C
ATOM   2106  C2  POP   129      -3.433   1.890 -55.712  1.00  0.00           C
ATOM   2107  C3  POP   129      -3.643  -0.007 -57.120  1.00  0.00           C
ATOM   2108  N4  POP   129      -3.093   0.469 -55.842  1.00  0.00           N
ATOM   2109  C5  POP   129      -1.634   0.268 -55.881  1.00  0.00           C
ATOM   2110  C6  POP   129      -0.896   0.549 -54.570  1.00  0.00           C
ATOM   2111  O7  POP   129       0.477   0.201 -54.708  1.00  0.00           O
ATOM   2112  P8  POP   129       1.572   0.578 -53.592  1.00  0.00           P
ATOM   2113  O9  POP   129       0.900   1.070 -52.367  1.00  0.00           O
ATOM   2114  O10 POP   129       2.524  -0.544 -53.477  1.00  0.00           O
ATOM   2115  O11 POP   129       2.306   1.817 -54.324  1.00  0.00           O
ATOM   2116  C12 POP   129       3.731   1.823 -54.405  1.00  0.00           C
ATOM   2117  C13 POP   129       4.296   1.966 -55.827  1.00  0.00           C
ATOM   2118  O14 POP   129       5.737   2.050 -55.796  1.00  0.00           O
ATOM   2119  C15 POP   129       6.619   1.179 -55.243  1.00  0.00           C
ATOM   2120  O16 POP   129       6.350   0.217 -54.517  1.00  0.00           O
ATOM   2121  C17 POP   129       8.073   1.548 -55.531  1.00  0.00           C
ATOM   2122  C18 POP   129       8.771   2.205 -54.341  1.00  0.00           C
ATOM   2123  C19 POP   129      10.146   2.735 -54.747  1.00  0.00           C
ATOM   2124  C20 POP   129      10.983   1.629 -55.392  1.00  0.00           C
ATOM   2125  C21 POP   129      12.378   2.131 -55.737  1.00  0.00           C
ATOM   2126  C22 POP   129      13.219   1.049 -56.395  1.00  0.00           C
ATOM   2127  C23 POP   129      14.657   1.530 -56.591  1.00  0.00           C
ATOM   2128  C24 POP   129      14.691   2.785 -57.473  1.00  0.00           C
ATOM   2129  C25 POP   129      15.894   3.440 -57.662  1.00  0.00           C
ATOM   2130  C26 POP   129      17.156   2.946 -56.938  1.00  0.00           C
ATOM   2131  C27 POP   129      18.399   3.621 -57.509  1.00  0.00           C
ATOM   2132  C28 POP   129      19.663   3.140 -56.791  1.00  0.00           C
ATOM   2133  C29 POP   129      20.896   3.654 -57.515  1.00  0.00           C
ATOM   2134  C30 POP   129      22.192   3.241 -56.810  1.00  0.00           C
ATOM   2135  C31 POP   129      23.408   3.686 -57.630  1.00  0.00           C
ATOM   2136  C32 POP   129       3.847   3.305 -56.413  1.00  0.00           C
ATOM   2137  O33 POP   129       4.360   3.438 -57.743  1.00  0.00           O
ATOM   2138  C34 POP   129       3.830   2.708 -58.755  1.00  0.00           C
ATOM   2139  O35 POP   129       2.636   2.669 -59.039  1.00  0.00           O
ATOM   2140  C36 POP   129       4.864   2.027 -59.654  1.00  0.00           C
ATOM   2141  C37 POP   129       4.413   0.604 -59.983  1.00  0.00           C
ATOM   2142  C38 POP   129       5.603  -0.230 -60.452  1.00  0.00           C
ATOM   2143  C39 POP   129       6.641  -0.271 -59.329  1.00  0.00           C
ATOM   2144  C40 POP   129       8.046  -0.079 -59.880  1.00  0.00           C
ATOM   2145  C41 POP   129       9.038   0.048 -58.722  1.00  0.00           C
ATOM   2146  C42 POP   129      10.431   0.394 -59.254  1.00  0.00           C
ATOM   2147  C43 POP   129      10.966  -0.709 -60.147  1.00  0.00           C
ATOM   2148  C44 POP   129      12.303  -0.281 -60.737  1.00  0.00           C
ATOM   2149  C45 POP   129      12.936  -1.398 -61.565  1.00  0.00           C
ATOM   2150  C46 POP   129      14.158  -0.840 -62.299  1.00  0.00           C
ATOM   2151  C47 POP   129      14.894  -1.901 -63.109  1.00  0.00           C
ATOM   2152  C48 POP   129      15.614  -2.911 -62.225  1.00  0.00           C
ATOM   2153  C49 POP   129      16.419  -3.875 -63.093  1.00  0.00           C
ATOM   2154  C50 POP   129      17.232  -4.836 -62.227  1.00  0.00           C
ATOM   2155  CA1 POP   129      24.713   3.371 -56.916  1.00  0.00           C
ATOM   2156  CA2 POP   129      25.916   3.828 -57.749  1.00  0.00           C
ATOM   2157  C1  POP   130      47.442   7.506 -88.694  1.00  0.00           C
ATOM   2158  C2  POP   130      45.457   8.030 -89.933  1.00  0.00           C
ATOM   2159  C3  POP   130      47.394   9.377 -90.158  1.00  0.00           C
ATOM   2160  N4  POP   130      46.602   8.600 -89.202  1.00  0.00           N
ATOM   2161  C5  POP   130      46.170   9.506 -88.112  1.00  0.00           C
ATOM   2162  C6  POP   130      45.282   8.855 -87.045  1.00  0.00           C
ATOM   2163  O7  POP   130      44.937   9.823 -86.045  1.00  0.00           O
ATOM   2164  P8  POP   130      43.840   9.470 -84.921  1.00  0.00           P
ATOM   2165  O9  POP   130      42.560   9.201 -85.618  1.00  0.00           O
ATOM   2166  O10 POP   130      44.400   8.420 -84.039  1.00  0.00           O
ATOM   2167  O11 POP   130      43.721  10.852 -84.110  1.00  0.00           O
ATOM   2168  C12 POP   130      43.490  10.870 -82.696  1.00  0.00           C
ATOM   2169  C13 POP   130      42.138  11.519 -82.377  1.00  0.00           C
ATOM   2170  O14 POP   130      42.250  12.947 -82.513  1.00  0.00           O
ATOM   2171  C15 POP   130      41.169  13.742 -82.717  1.00  0.00           C
ATOM   2172  O16 POP   130      40.093  13.331 -83.155  1.00  0.00           O
ATOM   2173  C17 POP   130      41.402  15.232 -82.449  1.00  0.00           C
ATOM   2174  C18 POP   130      40.093  16.019 -82.321  1.00  0.00           C
ATOM   2175  C19 POP   130      40.414  17.501 -82.108  1.00  0.00           C
ATOM   2176  C20 POP   130      39.229  18.432 -82.342  1.00  0.00           C
ATOM   2177  C21 POP   130      38.092  18.365 -81.312  1.00  0.00           C
ATOM   2178  C22 POP   130      37.127  19.496 -81.671  1.00  0.00           C
ATOM   2179  C23 POP   130      36.031  19.809 -80.649  1.00  0.00           C
ATOM   2180  C24 POP   130      35.000  18.696 -80.465  1.00  0.00           C
ATOM   2181  C25 POP   130      33.717  19.065 -80.046  1.00  0.00           C
ATOM   2182  C26 POP   130      33.387  20.552 -79.877  1.00  0.00           C
ATOM   2183  C27 POP   130      31.965  20.782 -79.365  1.00  0.00           C
ATOM   2184  C28 POP   130      30.907  20.207 -80.322  1.00  0.00           C
ATOM   2185  C29 POP   130      29.509  20.371 -79.710  1.00  0.00           C
ATOM   2186  C30 POP   130      28.445  19.612 -80.509  1.00  0.00           C
ATOM   2187  C31 POP   130      27.135  19.607 -79.729  1.00  0.00           C
ATOM   2188  C32 POP   130      41.752  11.220 -80.924  1.00  0.00           C
ATOM   2189  O33 POP   130      40.337  11.389 -80.776  1.00  0.00           O
ATOM   2190  C34 POP   130      39.672  11.338 -79.601  1.00  0.00           C
ATOM   2191  O35 POP   130      40.191  11.312 -78.480  1.00  0.00           O
ATOM   2192  C36 POP   130      38.150  11.391 -79.783  1.00  0.00           C
ATOM   2193  C37 POP   130      37.569  12.787 -79.520  1.00  0.00           C
ATOM   2194  C38 POP   130      36.150  12.853 -80.097  1.00  0.00           C
ATOM   2195  C39 POP   130      35.296  11.708 -79.535  1.00  0.00           C
ATOM   2196  C40 POP   130      33.889  11.701 -80.127  1.00  0.00           C
ATOM   2197  C41 POP   130      33.063  10.553 -79.530  1.00  0.00           C
ATOM   2198  C42 POP   130      31.651  10.500 -80.118  1.00  0.00           C
ATOM   2199  C43 POP   130      30.602  10.409 -79.012  1.00  0.00           C
ATOM   2200  C44 POP   130      30.805   9.177 -78.126  1.00  0.00           C
ATOM   2201  C45 POP   130      29.844   9.181 -76.946  1.00  0.00           C
ATOM   2202  C46 POP   130      30.132   8.031 -75.979  1.00  0.00           C
ATOM   2203  C47 POP   130      29.798   8.400 -74.529  1.00  0.00           C
ATOM   2204  C48 POP   130      28.314   8.697 -74.288  1.00  0.00           C
ATOM   2205  C49 POP   130      28.095   9.070 -72.826  1.00  0.00           C
ATOM   2206  C50 POP   130      26.609   9.300 -72.511  1.00  0.00           C
ATOM   2207  CA1 POP   130      26.086  18.686 -80.368  1.00  0.00           C
ATOM   2208  CA2 POP   130      24.833  18.610 -79.490  1.00  0.00           C
ATOM   2209  C1  POP   131     -31.757  -7.432-101.444  1.00  0.00           C
ATOM   2210  C2  POP   131     -29.591  -8.185-100.726  1.00  0.00           C
ATOM   2211  C3  POP   131     -30.443  -6.070-100.039  1.00  0.00           C
ATOM   2212  N4  POP   131     -30.375  -7.015-101.158  1.00  0.00           N
ATOM   2213  C5  POP   131     -29.762  -6.317-102.312  1.00  0.00           C
ATOM   2214  C6  POP   131     -29.755  -7.144-103.598  1.00  0.00           C
ATOM   2215  O7  POP   131     -29.518  -6.295-104.723  1.00  0.00           O
ATOM   2216  P8  POP   131     -29.914  -6.821-106.199  1.00  0.00           P
ATOM   2217  O9  POP   131     -31.125  -7.677-106.079  1.00  0.00           O
ATOM   2218  O10 POP   131     -29.939  -5.665-107.120  1.00  0.00           O
ATOM   2219  O11 POP   131     -28.676  -7.777-106.545  1.00  0.00           O
ATOM   2220  C12 POP   131     -27.590  -7.346-107.354  1.00  0.00           C
ATOM   2221  C13 POP   131     -26.500  -8.426-107.401  1.00  0.00           C
ATOM   2222  O14 POP   131     -25.402  -8.111-108.279  1.00  0.00           O
ATOM   2223  C15 POP   131     -25.523  -7.784-109.604  1.00  0.00           C
ATOM   2224  O16 POP   131     -26.165  -6.820-110.040  1.00  0.00           O
ATOM   2225  C17 POP   131     -24.569  -8.527-110.542  1.00  0.00           C
ATOM   2226  C18 POP   131     -23.089  -8.275-110.237  1.00  0.00           C
ATOM   2227  C19 POP   131     -22.224  -9.061-111.224  1.00  0.00           C
ATOM   2228  C20 POP   131     -22.525  -8.626-112.660  1.00  0.00           C
ATOM   2229  C21 POP   131     -21.645  -9.394-113.654  1.00  0.00           C
ATOM   2230  C22 POP   131     -21.765  -8.808-115.065  1.00  0.00           C
ATOM   2231  C23 POP   131     -20.716  -9.434-115.978  1.00  0.00           C
ATOM   2232  C24 POP   131     -19.350  -9.325-115.291  1.00  0.00           C
ATOM   2233  C25 POP   131     -18.158  -9.512-115.963  1.00  0.00           C
ATOM   2234  C26 POP   131     -18.129  -9.693-117.482  1.00  0.00           C
ATOM   2235  C27 POP   131     -16.763 -10.228-117.935  1.00  0.00           C
ATOM   2236  C28 POP   131     -15.602  -9.356-117.458  1.00  0.00           C
ATOM   2237  C29 POP   131     -14.287  -9.838-118.077  1.00  0.00           C
ATOM   2238  C30 POP   131     -13.925 -11.273-117.681  1.00  0.00           C
ATOM   2239  C31 POP   131     -13.475 -11.381-116.231  1.00  0.00           C
ATOM   2240  C32 POP   131     -27.094  -9.759-107.848  1.00  0.00           C
ATOM   2241  O33 POP   131     -26.126 -10.765-107.558  1.00  0.00           O
ATOM   2242  C34 POP   131     -26.196 -12.047-107.998  1.00  0.00           C
ATOM   2243  O35 POP   131     -26.968 -12.463-108.868  1.00  0.00           O
ATOM   2244  C36 POP   131     -25.072 -12.925-107.433  1.00  0.00           C
ATOM   2245  C37 POP   131     -23.717 -12.414-107.933  1.00  0.00           C
ATOM   2246  C38 POP   131     -22.585 -13.031-107.110  1.00  0.00           C
ATOM   2247  C39 POP   131     -21.209 -12.576-107.621  1.00  0.00           C
ATOM   2248  C40 POP   131     -20.122 -13.125-106.705  1.00  0.00           C
ATOM   2249  C41 POP   131     -18.727 -12.775-107.213  1.00  0.00           C
ATOM   2250  C42 POP   131     -17.679 -13.206-106.185  1.00  0.00           C
ATOM   2251  C43 POP   131     -17.677 -14.714-105.950  1.00  0.00           C
ATOM   2252  C44 POP   131     -17.045 -15.443-107.135  1.00  0.00           C
ATOM   2253  C45 POP   131     -16.905 -16.941-106.870  1.00  0.00           C
ATOM   2254  C46 POP   131     -16.148 -17.592-108.035  1.00  0.00           C
ATOM   2255  C47 POP   131     -15.939 -19.096-107.840  1.00  0.00           C
ATOM   2256  C48 POP   131     -15.172 -19.646-109.042  1.00  0.00           C
ATOM   2257  C49 POP   131     -14.980 -21.165-108.964  1.00  0.00           C
ATOM   2258  C50 POP   131     -14.240 -21.664-110.213  1.00  0.00           C
ATOM   2259  CA1 POP   131     -12.952 -12.786-115.918  1.00  0.00           C
ATOM   2260  CA2 POP   131     -12.292 -12.848-114.536  1.00  0.00           C
ATOM   2261  C1  POP   132      -9.600  13.087 -89.893  1.00  0.00           C
ATOM   2262  C2  POP   132     -11.570  14.200 -89.116  1.00  0.00           C
ATOM   2263  C3  POP   132     -10.173  15.213 -90.761  1.00  0.00           C
ATOM   2264  N4  POP   132     -10.178  14.388 -89.549  1.00  0.00           N
ATOM   2265  C5  POP   132      -9.362  15.090 -88.536  1.00  0.00           C
ATOM   2266  C6  POP   132      -9.159  14.319 -87.215  1.00  0.00           C
ATOM   2267  O7  POP   132      -8.108  14.968 -86.498  1.00  0.00           O
ATOM   2268  P8  POP   132      -6.809  14.139 -86.023  1.00  0.00           P
ATOM   2269  O9  POP   132      -5.774  15.096 -85.604  1.00  0.00           O
ATOM   2270  O10 POP   132      -7.253  13.097 -85.060  1.00  0.00           O
ATOM   2271  O11 POP   132      -6.344  13.409 -87.374  1.00  0.00           O
ATOM   2272  C12 POP   132      -5.663  14.129 -88.412  1.00  0.00           C
ATOM   2273  C13 POP   132      -5.162  13.183 -89.496  1.00  0.00           C
ATOM   2274  O14 POP   132      -3.894  13.665 -89.937  1.00  0.00           O
ATOM   2275  C15 POP   132      -2.803  12.847 -89.953  1.00  0.00           C
ATOM   2276  O16 POP   132      -2.834  11.639 -89.716  1.00  0.00           O
ATOM   2277  C17 POP   132      -1.580  13.521 -90.565  1.00  0.00           C
ATOM   2278  C18 POP   132      -1.667  13.269 -92.068  1.00  0.00           C
ATOM   2279  C19 POP   132      -0.727  14.120 -92.910  1.00  0.00           C
ATOM   2280  C20 POP   132      -1.130  15.590 -92.990  1.00  0.00           C
ATOM   2281  C21 POP   132      -0.310  16.152 -94.146  1.00  0.00           C
ATOM   2282  C22 POP   132      -0.275  17.673 -94.295  1.00  0.00           C
ATOM   2283  C23 POP   132       0.725  17.924 -95.413  1.00  0.00           C
ATOM   2284  C24 POP   132       1.940  17.042 -95.086  1.00  0.00           C
ATOM   2285  C25 POP   132       3.143  17.078 -95.772  1.00  0.00           C
ATOM   2286  C26 POP   132       3.415  18.065 -96.912  1.00  0.00           C
ATOM   2287  C27 POP   132       4.811  17.822 -97.491  1.00  0.00           C
ATOM   2288  C28 POP   132       5.895  18.705 -96.869  1.00  0.00           C
ATOM   2289  C29 POP   132       7.232  18.419 -97.553  1.00  0.00           C
ATOM   2290  C30 POP   132       8.327  19.419 -97.190  1.00  0.00           C
ATOM   2291  C31 POP   132       9.550  19.182 -98.068  1.00  0.00           C
ATOM   2292  C32 POP   132      -6.165  13.084 -90.650  1.00  0.00           C
ATOM   2293  O33 POP   132      -5.969  11.887 -91.433  1.00  0.00           O
ATOM   2294  C34 POP   132      -5.146  11.801 -92.516  1.00  0.00           C
ATOM   2295  O35 POP   132      -4.960  12.713 -93.319  1.00  0.00           O
ATOM   2296  C36 POP   132      -4.649  10.382 -92.786  1.00  0.00           C
ATOM   2297  C37 POP   132      -3.267  10.402 -93.433  1.00  0.00           C
ATOM   2298  C38 POP   132      -2.401   9.194 -93.067  1.00  0.00           C
ATOM   2299  C39 POP   132      -1.051   9.356 -93.775  1.00  0.00           C
ATOM   2300  C40 POP   132      -0.080   8.196 -93.569  1.00  0.00           C
ATOM   2301  C41 POP   132       1.036   8.372 -94.609  1.00  0.00           C
ATOM   2302  C42 POP   132       2.060   7.246 -94.657  1.00  0.00           C
ATOM   2303  C43 POP   132       2.896   7.476 -95.917  1.00  0.00           C
ATOM   2304  C44 POP   132       3.925   6.372 -96.208  1.00  0.00           C
ATOM   2305  C45 POP   132       4.441   6.602 -97.632  1.00  0.00           C
ATOM   2306  C46 POP   132       5.461   5.554 -98.101  1.00  0.00           C
ATOM   2307  C47 POP   132       6.798   5.676 -97.364  1.00  0.00           C
ATOM   2308  C48 POP   132       7.821   4.722 -97.997  1.00  0.00           C
ATOM   2309  C49 POP   132       9.205   4.882 -97.362  1.00  0.00           C
ATOM   2310  C50 POP   132      10.219   3.974 -98.050  1.00  0.00           C
ATOM   2311  CA1 POP   132      10.597  20.285 -97.883  1.00  0.00           C
ATOM   2312  CA2 POP   132      11.773  20.100 -98.848  1.00  0.00           C
ATOM   2313  C1  POP   133     -13.399 -51.580 -26.706  1.00  0.00           C
ATOM   2314  C2  POP   133     -12.399 -53.535 -27.697  1.00  0.00           C
ATOM   2315  C3  POP   133     -11.662 -51.393 -28.340  1.00  0.00           C
ATOM   2316  N4  POP   133     -12.854 -52.163 -27.944  1.00  0.00           N
ATOM   2317  C5  POP   133     -13.812 -52.071 -29.068  1.00  0.00           C
ATOM   2318  C6  POP   133     -15.095 -52.889 -28.861  1.00  0.00           C
ATOM   2319  O7  POP   133     -15.279 -53.726 -29.999  1.00  0.00           O
ATOM   2320  P8  POP   133     -16.147 -55.072 -29.849  1.00  0.00           P
ATOM   2321  O9  POP   133     -17.456 -54.729 -29.250  1.00  0.00           O
ATOM   2322  O10 POP   133     -16.112 -55.811 -31.125  1.00  0.00           O
ATOM   2323  O11 POP   133     -15.279 -55.854 -28.732  1.00  0.00           O
ATOM   2324  C12 POP   133     -14.521 -57.040 -28.999  1.00  0.00           C
ATOM   2325  C13 POP   133     -13.051 -56.811 -29.358  1.00  0.00           C
ATOM   2326  O14 POP   133     -12.864 -56.954 -30.782  1.00  0.00           O
ATOM   2327  C15 POP   133     -11.725 -56.572 -31.446  1.00  0.00           C
ATOM   2328  O16 POP   133     -10.916 -55.738 -31.025  1.00  0.00           O
ATOM   2329  C17 POP   133     -11.509 -57.271 -32.796  1.00  0.00           C
ATOM   2330  C18 POP   133     -10.631 -58.508 -32.596  1.00  0.00           C
ATOM   2331  C19 POP   133     -10.851 -59.565 -33.677  1.00  0.00           C
ATOM   2332  C20 POP   133     -10.310 -59.208 -35.059  1.00  0.00           C
ATOM   2333  C21 POP   133      -8.779 -59.268 -35.113  1.00  0.00           C
ATOM   2334  C22 POP   133      -8.321 -59.218 -36.579  1.00  0.00           C
ATOM   2335  C23 POP   133      -6.798 -59.268 -36.728  1.00  0.00           C
ATOM   2336  C24 POP   133      -6.450 -59.353 -38.211  1.00  0.00           C
ATOM   2337  C25 POP   133      -5.141 -59.175 -38.657  1.00  0.00           C
ATOM   2338  C26 POP   133      -3.989 -58.892 -37.684  1.00  0.00           C
ATOM   2339  C27 POP   133      -3.031 -57.913 -38.356  1.00  0.00           C
ATOM   2340  C28 POP   133      -3.843 -56.641 -38.640  1.00  0.00           C
ATOM   2341  C29 POP   133      -3.186 -55.714 -39.655  1.00  0.00           C
ATOM   2342  C30 POP   133      -4.182 -54.582 -39.958  1.00  0.00           C
ATOM   2343  C31 POP   133      -3.728 -53.720 -41.134  1.00  0.00           C
ATOM   2344  C32 POP   133     -12.294 -57.969 -28.681  1.00  0.00           C
ATOM   2345  O33 POP   133     -10.874 -57.815 -28.772  1.00  0.00           O
ATOM   2346  C34 POP   133     -10.032 -58.880 -28.687  1.00  0.00           C
ATOM   2347  O35 POP   133     -10.415 -60.052 -28.632  1.00  0.00           O
ATOM   2348  C36 POP   133      -8.568 -58.518 -28.924  1.00  0.00           C
ATOM   2349  C37 POP   133      -7.961 -59.403 -30.013  1.00  0.00           C
ATOM   2350  C38 POP   133      -6.684 -58.815 -30.590  1.00  0.00           C
ATOM   2351  C39 POP   133      -5.536 -58.723 -29.567  1.00  0.00           C
ATOM   2352  C40 POP   133      -4.315 -58.156 -30.286  1.00  0.00           C
ATOM   2353  C41 POP   133      -3.017 -58.269 -29.486  1.00  0.00           C
ATOM   2354  C42 POP   133      -1.869 -57.883 -30.416  1.00  0.00           C
ATOM   2355  C43 POP   133      -0.568 -58.612 -30.089  1.00  0.00           C
ATOM   2356  C44 POP   133       0.339 -58.513 -31.318  1.00  0.00           C
ATOM   2357  C45 POP   133       1.575 -59.400 -31.252  1.00  0.00           C
ATOM   2358  C46 POP   133       2.261 -59.351 -32.618  1.00  0.00           C
ATOM   2359  C47 POP   133       3.494 -60.247 -32.717  1.00  0.00           C
ATOM   2360  C48 POP   133       4.043 -60.162 -34.149  1.00  0.00           C
ATOM   2361  C49 POP   133       5.297 -61.022 -34.328  1.00  0.00           C
ATOM   2362  C50 POP   133       5.785 -60.946 -35.780  1.00  0.00           C
ATOM   2363  CA1 POP   133      -4.759 -52.624 -41.408  1.00  0.00           C
ATOM   2364  CA2 POP   133      -4.313 -51.738 -42.571  1.00  0.00           C
ATOM   2365  C1  POP   134     -14.888 -42.456 -47.280  1.00  0.00           C
ATOM   2366  C2  POP   134     -15.494 -42.044 -44.988  1.00  0.00           C
ATOM   2367  C3  POP   134     -16.940 -41.397 -46.766  1.00  0.00           C
ATOM   2368  N4  POP   134     -15.537 -41.522 -46.361  1.00  0.00           N
ATOM   2369  C5  POP   134     -14.946 -40.169 -46.455  1.00  0.00           C
ATOM   2370  C6  POP   134     -13.460 -40.061 -46.071  1.00  0.00           C
ATOM   2371  O7  POP   134     -12.986 -38.787 -46.520  1.00  0.00           O
ATOM   2372  P8  POP   134     -11.795 -37.985 -45.787  1.00  0.00           P
ATOM   2373  O9  POP   134     -11.861 -36.580 -46.233  1.00  0.00           O
ATOM   2374  O10 POP   134     -11.878 -38.272 -44.333  1.00  0.00           O
ATOM   2375  O11 POP   134     -10.438 -38.640 -46.374  1.00  0.00           O
ATOM   2376  C12 POP   134      -9.859 -39.742 -45.672  1.00  0.00           C
ATOM   2377  C13 POP   134      -8.594 -40.350 -46.289  1.00  0.00           C
ATOM   2378  O14 POP   134      -8.532 -41.679 -45.770  1.00  0.00           O
ATOM   2379  C15 POP   134      -8.374 -42.822 -46.505  1.00  0.00           C
ATOM   2380  O16 POP   134      -8.952 -43.852 -46.173  1.00  0.00           O
ATOM   2381  C17 POP   134      -7.565 -42.790 -47.804  1.00  0.00           C
ATOM   2382  C18 POP   134      -7.040 -44.212 -48.038  1.00  0.00           C
ATOM   2383  C19 POP   134      -5.988 -44.383 -49.141  1.00  0.00           C
ATOM   2384  C20 POP   134      -5.767 -45.891 -49.274  1.00  0.00           C
ATOM   2385  C21 POP   134      -4.623 -46.263 -50.224  1.00  0.00           C
ATOM   2386  C22 POP   134      -4.530 -47.789 -50.337  1.00  0.00           C
ATOM   2387  C23 POP   134      -3.261 -48.198 -51.080  1.00  0.00           C
ATOM   2388  C24 POP   134      -3.172 -49.715 -51.255  1.00  0.00           C
ATOM   2389  C25 POP   134      -2.003 -50.246 -51.794  1.00  0.00           C
ATOM   2390  C26 POP   134      -0.828 -49.299 -52.079  1.00  0.00           C
ATOM   2391  C27 POP   134       0.173 -49.949 -53.022  1.00  0.00           C
ATOM   2392  C28 POP   134      -0.532 -50.243 -54.350  1.00  0.00           C
ATOM   2393  C29 POP   134       0.158 -49.555 -55.533  1.00  0.00           C
ATOM   2394  C30 POP   134       1.560 -50.121 -55.748  1.00  0.00           C
ATOM   2395  C31 POP   134       2.130 -49.607 -57.078  1.00  0.00           C
ATOM   2396  C32 POP   134      -7.362 -39.490 -45.944  1.00  0.00           C
ATOM   2397  O33 POP   134      -6.095 -40.126 -46.229  1.00  0.00           O
ATOM   2398  C34 POP   134      -5.522 -40.995 -45.347  1.00  0.00           C
ATOM   2399  O35 POP   134      -5.903 -41.151 -44.185  1.00  0.00           O
ATOM   2400  C36 POP   134      -4.301 -41.755 -45.883  1.00  0.00           C
ATOM   2401  C37 POP   134      -3.835 -42.823 -44.888  1.00  0.00           C
ATOM   2402  C38 POP   134      -2.581 -43.579 -45.340  1.00  0.00           C
ATOM   2403  C39 POP   134      -2.913 -44.679 -46.348  1.00  0.00           C
ATOM   2404  C40 POP   134      -1.645 -45.418 -46.763  1.00  0.00           C
ATOM   2405  C41 POP   134      -1.974 -46.658 -47.584  1.00  0.00           C
ATOM   2406  C42 POP   134      -0.713 -47.329 -48.137  1.00  0.00           C
ATOM   2407  C43 POP   134       0.039 -46.356 -49.045  1.00  0.00           C
ATOM   2408  C44 POP   134       1.170 -47.044 -49.818  1.00  0.00           C
ATOM   2409  C45 POP   134       1.876 -46.025 -50.713  1.00  0.00           C
ATOM   2410  C46 POP   134       2.674 -46.703 -51.823  1.00  0.00           C
ATOM   2411  C47 POP   134       3.281 -45.634 -52.744  1.00  0.00           C
ATOM   2412  C48 POP   134       3.740 -46.226 -54.074  1.00  0.00           C
ATOM   2413  C49 POP   134       4.236 -45.108 -54.994  1.00  0.00           C
ATOM   2414  C50 POP   134       4.537 -45.636 -56.405  1.00  0.00           C
ATOM   2415  CA1 POP   134       3.474 -50.269 -57.377  1.00  0.00           C
ATOM   2416  CA2 POP   134       3.958 -49.866 -58.766  1.00  0.00           C
ATOM   2417  C1  POP   135     -28.865  -7.701 -88.472  1.00  0.00           C
ATOM   2418  C2  POP   135     -28.110  -7.028 -90.647  1.00  0.00           C
ATOM   2419  C3  POP   135     -30.288  -6.451 -89.905  1.00  0.00           C
ATOM   2420  N4  POP   135     -29.266  -7.505 -89.872  1.00  0.00           N
ATOM   2421  C5  POP   135     -29.860  -8.728 -90.452  1.00  0.00           C
ATOM   2422  C6  POP   135     -28.934  -9.957 -90.448  1.00  0.00           C
ATOM   2423  O7  POP   135     -29.623 -11.095 -90.981  1.00  0.00           O
ATOM   2424  P8  POP   135     -29.070 -12.594 -90.721  1.00  0.00           P
ATOM   2425  O9  POP   135     -27.854 -12.521 -89.877  1.00  0.00           O
ATOM   2426  O10 POP   135     -30.204 -13.414 -90.264  1.00  0.00           O
ATOM   2427  O11 POP   135     -28.629 -13.110 -92.194  1.00  0.00           O
ATOM   2428  C12 POP   135     -27.676 -12.363 -92.950  1.00  0.00           C
ATOM   2429  C13 POP   135     -26.549 -13.202 -93.562  1.00  0.00           C
ATOM   2430  O14 POP   135     -25.668 -12.270 -94.209  1.00  0.00           O
ATOM   2431  C15 POP   135     -24.458 -11.937 -93.678  1.00  0.00           C
ATOM   2432  O16 POP   135     -23.909 -12.562 -92.778  1.00  0.00           O
ATOM   2433  C17 POP   135     -23.776 -10.745 -94.358  1.00  0.00           C
ATOM   2434  C18 POP   135     -23.102 -11.153 -95.670  1.00  0.00           C
ATOM   2435  C19 POP   135     -22.944  -9.933 -96.585  1.00  0.00           C
ATOM   2436  C20 POP   135     -21.924  -8.909 -96.084  1.00  0.00           C
ATOM   2437  C21 POP   135     -22.007  -7.644 -96.947  1.00  0.00           C
ATOM   2438  C22 POP   135     -20.771  -6.763 -96.800  1.00  0.00           C
ATOM   2439  C23 POP   135     -20.918  -5.428 -97.541  1.00  0.00           C
ATOM   2440  C24 POP   135     -21.314  -5.638 -99.007  1.00  0.00           C
ATOM   2441  C25 POP   135     -20.508  -5.292-100.089  1.00  0.00           C
ATOM   2442  C26 POP   135     -19.146  -4.610 -99.983  1.00  0.00           C
ATOM   2443  C27 POP   135     -19.196  -3.081 -99.882  1.00  0.00           C
ATOM   2444  C28 POP   135     -17.779  -2.527-100.083  1.00  0.00           C
ATOM   2445  C29 POP   135     -17.664  -1.006 -99.981  1.00  0.00           C
ATOM   2446  C30 POP   135     -16.217  -0.604-100.286  1.00  0.00           C
ATOM   2447  C31 POP   135     -16.003   0.904-100.164  1.00  0.00           C
ATOM   2448  C32 POP   135     -27.097 -14.233 -94.561  1.00  0.00           C
ATOM   2449  O33 POP   135     -26.157 -15.251 -94.979  1.00  0.00           O
ATOM   2450  C34 POP   135     -25.117 -15.032 -95.826  1.00  0.00           C
ATOM   2451  O35 POP   135     -24.869 -13.957 -96.378  1.00  0.00           O
ATOM   2452  C36 POP   135     -24.321 -16.282 -96.227  1.00  0.00           C
ATOM   2453  C37 POP   135     -22.846 -15.956 -96.485  1.00  0.00           C
ATOM   2454  C38 POP   135     -22.343 -16.689 -97.734  1.00  0.00           C
ATOM   2455  C39 POP   135     -22.485 -18.201 -97.616  1.00  0.00           C
ATOM   2456  C40 POP   135     -21.523 -18.799 -96.581  1.00  0.00           C
ATOM   2457  C41 POP   135     -21.778 -20.300 -96.411  1.00  0.00           C
ATOM   2458  C42 POP   135     -21.618 -21.045 -97.741  1.00  0.00           C
ATOM   2459  C43 POP   135     -20.168 -21.031 -98.251  1.00  0.00           C
ATOM   2460  C44 POP   135     -20.107 -21.643 -99.648  1.00  0.00           C
ATOM   2461  C45 POP   135     -18.674 -21.696-100.184  1.00  0.00           C
ATOM   2462  C46 POP   135     -18.684 -22.168-101.643  1.00  0.00           C
ATOM   2463  C47 POP   135     -17.271 -22.279-102.223  1.00  0.00           C
ATOM   2464  C48 POP   135     -16.451 -23.350-101.514  1.00  0.00           C
ATOM   2465  C49 POP   135     -15.075 -23.491-102.165  1.00  0.00           C
ATOM   2466  C50 POP   135     -14.262 -24.623-101.517  1.00  0.00           C
ATOM   2467  CA1 POP   135     -14.569   1.291-100.553  1.00  0.00           C
ATOM   2468  CA2 POP   135     -14.371   2.807-100.468  1.00  0.00           C
ATOM   2469  C1  POP   136      49.665 -28.262 -28.802  1.00  0.00           C
ATOM   2470  C2  POP   136      49.487 -28.850 -26.471  1.00  0.00           C
ATOM   2471  C3  POP   136      50.203 -30.445 -28.076  1.00  0.00           C
ATOM   2472  N4  POP   136      49.288 -29.323 -27.858  1.00  0.00           N
ATOM   2473  C5  POP   136      47.912 -29.810 -28.076  1.00  0.00           C
ATOM   2474  C6  POP   136      46.810 -28.750 -27.942  1.00  0.00           C
ATOM   2475  O7  POP   136      45.546 -29.316 -28.301  1.00  0.00           O
ATOM   2476  P8  POP   136      44.423 -29.670 -27.204  1.00  0.00           P
ATOM   2477  O9  POP   136      43.722 -30.901 -27.638  1.00  0.00           O
ATOM   2478  O10 POP   136      45.025 -29.634 -25.850  1.00  0.00           O
ATOM   2479  O11 POP   136      43.419 -28.420 -27.334  1.00  0.00           O
ATOM   2480  C12 POP   136      42.176 -28.406 -26.624  1.00  0.00           C
ATOM   2481  C13 POP   136      42.049 -27.157 -25.746  1.00  0.00           C
ATOM   2482  O14 POP   136      41.219 -27.397 -24.584  1.00  0.00           O
ATOM   2483  C15 POP   136      39.871 -27.581 -24.564  1.00  0.00           C
ATOM   2484  O16 POP   136      39.142 -27.716 -25.546  1.00  0.00           O
ATOM   2485  C17 POP   136      39.277 -27.635 -23.150  1.00  0.00           C
ATOM   2486  C18 POP   136      38.452 -26.403 -22.794  1.00  0.00           C
ATOM   2487  C19 POP   136      38.287 -26.301 -21.269  1.00  0.00           C
ATOM   2488  C20 POP   136      37.642 -27.566 -20.693  1.00  0.00           C
ATOM   2489  C21 POP   136      37.712 -27.594 -19.165  1.00  0.00           C
ATOM   2490  C22 POP   136      37.142 -28.910 -18.636  1.00  0.00           C
ATOM   2491  C23 POP   136      37.345 -29.112 -17.129  1.00  0.00           C
ATOM   2492  C24 POP   136      36.758 -30.471 -16.741  1.00  0.00           C
ATOM   2493  C25 POP   136      36.852 -31.016 -15.463  1.00  0.00           C
ATOM   2494  C26 POP   136      37.569 -30.340 -14.295  1.00  0.00           C
ATOM   2495  C27 POP   136      37.435 -31.233 -13.050  1.00  0.00           C
ATOM   2496  C28 POP   136      38.153 -30.657 -11.825  1.00  0.00           C
ATOM   2497  C29 POP   136      37.166 -30.367 -10.687  1.00  0.00           C
ATOM   2498  C30 POP   136      37.922 -29.899  -9.444  1.00  0.00           C
ATOM   2499  C31 POP   136      36.971 -29.525  -8.301  1.00  0.00           C
ATOM   2500  C32 POP   136      41.550 -25.933 -26.530  1.00  0.00           C
ATOM   2501  O33 POP   136      41.446 -24.889 -25.561  1.00  0.00           O
ATOM   2502  C34 POP   136      40.603 -23.827 -25.554  1.00  0.00           C
ATOM   2503  O35 POP   136      40.344 -23.238 -24.507  1.00  0.00           O
ATOM   2504  C36 POP   136      39.767 -23.506 -26.805  1.00  0.00           C
ATOM   2505  C37 POP   136      39.542 -21.990 -26.851  1.00  0.00           C
ATOM   2506  C38 POP   136      38.306 -21.563 -27.637  1.00  0.00           C
ATOM   2507  C39 POP   136      38.149 -20.042 -27.507  1.00  0.00           C
ATOM   2508  C40 POP   136      38.018 -19.637 -26.036  1.00  0.00           C
ATOM   2509  C41 POP   136      38.050 -18.115 -25.861  1.00  0.00           C
ATOM   2510  C42 POP   136      38.045 -17.734 -24.383  1.00  0.00           C
ATOM   2511  C43 POP   136      38.279 -16.234 -24.191  1.00  0.00           C
ATOM   2512  C44 POP   136      37.070 -15.359 -24.547  1.00  0.00           C
ATOM   2513  C45 POP   136      37.479 -13.894 -24.404  1.00  0.00           C
ATOM   2514  C46 POP   136      36.297 -12.934 -24.258  1.00  0.00           C
ATOM   2515  C47 POP   136      35.323 -12.945 -25.448  1.00  0.00           C
ATOM   2516  C48 POP   136      34.229 -11.915 -25.182  1.00  0.00           C
ATOM   2517  C49 POP   136      33.172 -11.880 -26.289  1.00  0.00           C
ATOM   2518  C50 POP   136      32.087 -10.859 -25.973  1.00  0.00           C
ATOM   2519  CA1 POP   136      37.752 -29.067  -7.070  1.00  0.00           C
ATOM   2520  CA2 POP   136      36.827 -28.608  -5.942  1.00  0.00           C
ATOM   2521  C1  POP   137      43.870 -52.601 -32.737  1.00  0.00           C
ATOM   2522  C2  POP   137      42.978 -50.390 -32.418  1.00  0.00           C
ATOM   2523  C3  POP   137      44.678 -51.215 -30.988  1.00  0.00           C
ATOM   2524  N4  POP   137      43.471 -51.592 -31.736  1.00  0.00           N
ATOM   2525  C5  POP   137      42.500 -52.145 -30.768  1.00  0.00           C
ATOM   2526  C6  POP   137      41.137 -52.525 -31.376  1.00  0.00           C
ATOM   2527  O7  POP   137      40.388 -53.250 -30.398  1.00  0.00           O
ATOM   2528  P8  POP   137      38.828 -53.600 -30.619  1.00  0.00           P
ATOM   2529  O9  POP   137      38.509 -53.531 -32.060  1.00  0.00           O
ATOM   2530  O10 POP   137      38.521 -54.851 -29.879  1.00  0.00           O
ATOM   2531  O11 POP   137      38.131 -52.367 -29.867  1.00  0.00           O
ATOM   2532  C12 POP   137      36.709 -52.229 -29.800  1.00  0.00           C
ATOM   2533  C13 POP   137      36.203 -52.283 -28.355  1.00  0.00           C
ATOM   2534  O14 POP   137      36.282 -53.666 -27.925  1.00  0.00           O
ATOM   2535  C15 POP   137      36.112 -54.262 -26.703  1.00  0.00           C
ATOM   2536  O16 POP   137      36.660 -55.337 -26.438  1.00  0.00           O
ATOM   2537  C17 POP   137      35.258 -53.568 -25.624  1.00  0.00           C
ATOM   2538  C18 POP   137      35.272 -54.300 -24.283  1.00  0.00           C
ATOM   2539  C19 POP   137      33.954 -54.117 -23.527  1.00  0.00           C
ATOM   2540  C20 POP   137      32.794 -54.616 -24.393  1.00  0.00           C
ATOM   2541  C21 POP   137      31.557 -54.988 -23.578  1.00  0.00           C
ATOM   2542  C22 POP   137      30.431 -55.372 -24.538  1.00  0.00           C
ATOM   2543  C23 POP   137      29.251 -56.049 -23.838  1.00  0.00           C
ATOM   2544  C24 POP   137      29.622 -57.437 -23.296  1.00  0.00           C
ATOM   2545  C25 POP   137      28.597 -58.305 -22.918  1.00  0.00           C
ATOM   2546  C26 POP   137      27.153 -57.822 -23.027  1.00  0.00           C
ATOM   2547  C27 POP   137      26.117 -58.948 -23.031  1.00  0.00           C
ATOM   2548  C28 POP   137      24.717 -58.339 -23.130  1.00  0.00           C
ATOM   2549  C29 POP   137      23.605 -59.367 -23.362  1.00  0.00           C
ATOM   2550  C30 POP   137      22.263 -58.652 -23.406  1.00  0.00           C
ATOM   2551  C31 POP   137      22.254 -57.573 -24.495  1.00  0.00           C
ATOM   2552  C32 POP   137      34.793 -51.672 -28.357  1.00  0.00           C
ATOM   2553  O33 POP   137      34.578 -50.928 -27.160  1.00  0.00           O
ATOM   2554  C34 POP   137      33.499 -50.130 -26.938  1.00  0.00           C
ATOM   2555  O35 POP   137      32.795 -49.655 -27.837  1.00  0.00           O
ATOM   2556  C36 POP   137      33.448 -49.591 -25.509  1.00  0.00           C
ATOM   2557  C37 POP   137      32.070 -49.574 -24.835  1.00  0.00           C
ATOM   2558  C38 POP   137      31.228 -48.360 -25.229  1.00  0.00           C
ATOM   2559  C39 POP   137      30.054 -48.125 -24.276  1.00  0.00           C
ATOM   2560  C40 POP   137      29.104 -49.324 -24.192  1.00  0.00           C
ATOM   2561  C41 POP   137      27.876 -48.968 -23.349  1.00  0.00           C
ATOM   2562  C42 POP   137      26.876 -50.130 -23.300  1.00  0.00           C
ATOM   2563  C43 POP   137      25.534 -49.716 -22.681  1.00  0.00           C
ATOM   2564  C44 POP   137      25.652 -49.305 -21.217  1.00  0.00           C
ATOM   2565  C45 POP   137      24.300 -48.820 -20.699  1.00  0.00           C
ATOM   2566  C46 POP   137      24.352 -48.464 -19.204  1.00  0.00           C
ATOM   2567  C47 POP   137      24.547 -49.701 -18.329  1.00  0.00           C
ATOM   2568  C48 POP   137      23.331 -50.626 -18.400  1.00  0.00           C
ATOM   2569  C49 POP   137      23.516 -51.836 -17.475  1.00  0.00           C
ATOM   2570  C50 POP   137      22.279 -52.724 -17.476  1.00  0.00           C
ATOM   2571  CA1 POP   137      20.961 -56.749 -24.481  1.00  0.00           C
ATOM   2572  CA2 POP   137      21.024 -55.620 -25.511  1.00  0.00           C
ATOM   2573  C1  POP   138      70.273  12.587 -23.861  1.00  0.00           C
ATOM   2574  C2  POP   138      70.840  11.080 -22.082  1.00  0.00           C
ATOM   2575  C3  POP   138      72.348  11.442 -23.884  1.00  0.00           C
ATOM   2576  N4  POP   138      70.928  11.319 -23.537  1.00  0.00           N
ATOM   2577  C5  POP   138      70.382  10.168 -24.293  1.00  0.00           C
ATOM   2578  C6  POP   138      68.873   9.957 -24.121  1.00  0.00           C
ATOM   2579  O7  POP   138      68.511   8.663 -24.613  1.00  0.00           O
ATOM   2580  P8  POP   138      66.984   8.158 -24.572  1.00  0.00           P
ATOM   2581  O9  POP   138      66.180   9.006 -25.471  1.00  0.00           O
ATOM   2582  O10 POP   138      66.976   6.687 -24.764  1.00  0.00           O
ATOM   2583  O11 POP   138      66.572   8.442 -23.045  1.00  0.00           O
ATOM   2584  C12 POP   138      65.205   8.465 -22.613  1.00  0.00           C
ATOM   2585  C13 POP   138      65.189   8.615 -21.090  1.00  0.00           C
ATOM   2586  O14 POP   138      63.869   8.466 -20.523  1.00  0.00           O
ATOM   2587  C15 POP   138      63.158   7.310 -20.472  1.00  0.00           C
ATOM   2588  O16 POP   138      63.282   6.345 -21.227  1.00  0.00           O
ATOM   2589  C17 POP   138      62.138   7.311 -19.333  1.00  0.00           C
ATOM   2590  C18 POP   138      60.698   6.907 -19.674  1.00  0.00           C
ATOM   2591  C19 POP   138      59.907   7.175 -18.390  1.00  0.00           C
ATOM   2592  C20 POP   138      58.412   6.829 -18.389  1.00  0.00           C
ATOM   2593  C21 POP   138      57.895   7.289 -17.022  1.00  0.00           C
ATOM   2594  C22 POP   138      56.435   6.976 -16.718  1.00  0.00           C
ATOM   2595  C23 POP   138      56.084   7.579 -15.347  1.00  0.00           C
ATOM   2596  C24 POP   138      54.678   7.181 -14.893  1.00  0.00           C
ATOM   2597  C25 POP   138      54.104   7.710 -13.740  1.00  0.00           C
ATOM   2598  C26 POP   138      54.781   8.749 -12.847  1.00  0.00           C
ATOM   2599  C27 POP   138      53.798   9.138 -11.733  1.00  0.00           C
ATOM   2600  C28 POP   138      54.229  10.352 -10.899  1.00  0.00           C
ATOM   2601  C29 POP   138      53.071  10.753  -9.977  1.00  0.00           C
ATOM   2602  C30 POP   138      53.268  12.130  -9.337  1.00  0.00           C
ATOM   2603  C31 POP   138      51.962  12.582  -8.677  1.00  0.00           C
ATOM   2604  C32 POP   138      65.757  10.001 -20.736  1.00  0.00           C
ATOM   2605  O33 POP   138      66.659   9.954 -19.619  1.00  0.00           O
ATOM   2606  C34 POP   138      66.351   9.943 -18.286  1.00  0.00           C
ATOM   2607  O35 POP   138      67.211   9.760 -17.426  1.00  0.00           O
ATOM   2608  C36 POP   138      64.913  10.280 -17.867  1.00  0.00           C
ATOM   2609  C37 POP   138      64.496   9.505 -16.616  1.00  0.00           C
ATOM   2610  C38 POP   138      63.341  10.214 -15.907  1.00  0.00           C
ATOM   2611  C39 POP   138      62.143   9.308 -15.676  1.00  0.00           C
ATOM   2612  C40 POP   138      61.063  10.078 -14.916  1.00  0.00           C
ATOM   2613  C41 POP   138      59.825   9.222 -14.661  1.00  0.00           C
ATOM   2614  C42 POP   138      58.792  10.023 -13.855  1.00  0.00           C
ATOM   2615  C43 POP   138      58.406  11.296 -14.618  1.00  0.00           C
ATOM   2616  C44 POP   138      57.502  12.193 -13.774  1.00  0.00           C
ATOM   2617  C45 POP   138      57.151  13.473 -14.545  1.00  0.00           C
ATOM   2618  C46 POP   138      56.299  14.427 -13.713  1.00  0.00           C
ATOM   2619  C47 POP   138      57.146  15.555 -13.120  1.00  0.00           C
ATOM   2620  C48 POP   138      56.278  16.588 -12.407  1.00  0.00           C
ATOM   2621  C49 POP   138      57.126  17.746 -11.881  1.00  0.00           C
ATOM   2622  C50 POP   138      56.254  18.825 -11.237  1.00  0.00           C
ATOM   2623  CA1 POP   138      52.061  14.037  -8.199  1.00  0.00           C
ATOM   2624  CA2 POP   138      50.705  14.517  -7.660  1.00  0.00           C
ATOM   2625  C1  POP   139      42.685  35.663-102.340  1.00  0.00           C
ATOM   2626  C2  POP   139      40.925  34.105-102.846  1.00  0.00           C
ATOM   2627  C3  POP   139      40.627  36.433-103.234  1.00  0.00           C
ATOM   2628  N4  POP   139      41.235  35.444-102.328  1.00  0.00           N
ATOM   2629  C5  POP   139      40.671  35.662-100.979  1.00  0.00           C
ATOM   2630  C6  POP   139      41.150  34.664 -99.921  1.00  0.00           C
ATOM   2631  O7  POP   139      40.600  35.017 -98.651  1.00  0.00           O
ATOM   2632  P8  POP   139      40.700  34.022 -97.379  1.00  0.00           P
ATOM   2633  O9  POP   139      41.860  33.122 -97.571  1.00  0.00           O
ATOM   2634  O10 POP   139      40.618  34.824 -96.150  1.00  0.00           O
ATOM   2635  O11 POP   139      39.351  33.141 -97.514  1.00  0.00           O
ATOM   2636  C12 POP   139      38.087  33.701 -97.138  1.00  0.00           C
ATOM   2637  C13 POP   139      37.391  34.395 -98.316  1.00  0.00           C
ATOM   2638  O14 POP   139      36.650  35.551 -97.896  1.00  0.00           O
ATOM   2639  C15 POP   139      37.038  36.800 -98.261  1.00  0.00           C
ATOM   2640  O16 POP   139      38.188  37.126 -98.553  1.00  0.00           O
ATOM   2641  C17 POP   139      35.903  37.824 -98.260  1.00  0.00           C
ATOM   2642  C18 POP   139      35.775  38.564 -96.931  1.00  0.00           C
ATOM   2643  C19 POP   139      34.704  39.645 -97.085  1.00  0.00           C
ATOM   2644  C20 POP   139      35.058  40.521 -98.280  1.00  0.00           C
ATOM   2645  C21 POP   139      34.172  41.763 -98.406  1.00  0.00           C
ATOM   2646  C22 POP   139      34.399  42.376 -99.788  1.00  0.00           C
ATOM   2647  C23 POP   139      34.378  43.901 -99.767  1.00  0.00           C
ATOM   2648  C24 POP   139      35.475  44.443 -98.850  1.00  0.00           C
ATOM   2649  C25 POP   139      36.070  45.672 -99.095  1.00  0.00           C
ATOM   2650  C26 POP   139      35.677  46.489-100.334  1.00  0.00           C
ATOM   2651  C27 POP   139      36.534  47.751-100.416  1.00  0.00           C
ATOM   2652  C28 POP   139      36.188  48.607-101.641  1.00  0.00           C
ATOM   2653  C29 POP   139      37.017  49.894-101.634  1.00  0.00           C
ATOM   2654  C30 POP   139      36.640  50.816-102.783  1.00  0.00           C
ATOM   2655  C31 POP   139      37.368  52.162-102.670  1.00  0.00           C
ATOM   2656  C32 POP   139      36.484  33.406 -99.066  1.00  0.00           C
ATOM   2657  O33 POP   139      35.073  33.755 -99.099  1.00  0.00           O
ATOM   2658  C34 POP   139      34.236  33.640 -98.026  1.00  0.00           C
ATOM   2659  O35 POP   139      34.557  33.125 -96.956  1.00  0.00           O
ATOM   2660  C36 POP   139      32.777  34.055 -98.277  1.00  0.00           C
ATOM   2661  C37 POP   139      32.301  35.120 -97.283  1.00  0.00           C
ATOM   2662  C38 POP   139      30.775  35.117 -97.146  1.00  0.00           C
ATOM   2663  C39 POP   139      30.296  36.202 -96.175  1.00  0.00           C
ATOM   2664  C40 POP   139      28.819  36.034 -95.809  1.00  0.00           C
ATOM   2665  C41 POP   139      28.392  37.156 -94.861  1.00  0.00           C
ATOM   2666  C42 POP   139      27.044  36.905 -94.173  1.00  0.00           C
ATOM   2667  C43 POP   139      25.858  36.828 -95.142  1.00  0.00           C
ATOM   2668  C44 POP   139      24.566  36.587 -94.352  1.00  0.00           C
ATOM   2669  C45 POP   139      23.336  36.526 -95.254  1.00  0.00           C
ATOM   2670  C46 POP   139      22.070  36.249 -94.432  1.00  0.00           C
ATOM   2671  C47 POP   139      21.843  37.356 -93.404  1.00  0.00           C
ATOM   2672  C48 POP   139      20.591  37.088 -92.559  1.00  0.00           C
ATOM   2673  C49 POP   139      20.371  38.209 -91.551  1.00  0.00           C
ATOM   2674  C50 POP   139      19.130  37.941 -90.686  1.00  0.00           C
ATOM   2675  CA1 POP   139      36.958  53.098-103.802  1.00  0.00           C
ATOM   2676  CA2 POP   139      37.598  54.482-103.655  1.00  0.00           C
ATOM   2677  C1  POP   140      17.588 -51.370 -80.825  1.00  0.00           C
ATOM   2678  C2  POP   140      18.277 -49.456 -82.089  1.00  0.00           C
ATOM   2679  C3  POP   140      19.833 -51.172 -81.604  1.00  0.00           C
ATOM   2680  N4  POP   140      18.693 -50.422 -81.064  1.00  0.00           N
ATOM   2681  C5  POP   140      19.119 -49.754 -79.807  1.00  0.00           C
ATOM   2682  C6  POP   140      18.103 -48.770 -79.208  1.00  0.00           C
ATOM   2683  O7  POP   140      18.617 -48.222 -77.988  1.00  0.00           O
ATOM   2684  P8  POP   140      18.248 -46.716 -77.533  1.00  0.00           P
ATOM   2685  O9  POP   140      19.081 -46.388 -76.357  1.00  0.00           O
ATOM   2686  O10 POP   140      18.351 -45.842 -78.731  1.00  0.00           O
ATOM   2687  O11 POP   140      16.692 -46.776 -77.103  1.00  0.00           O
ATOM   2688  C12 POP   140      16.233 -46.286 -75.832  1.00  0.00           C
ATOM   2689  C13 POP   140      14.698 -46.251 -75.766  1.00  0.00           C
ATOM   2690  O14 POP   140      14.121 -45.252 -76.643  1.00  0.00           O
ATOM   2691  C15 POP   140      14.272 -43.896 -76.527  1.00  0.00           C
ATOM   2692  O16 POP   140      15.240 -43.326 -76.027  1.00  0.00           O
ATOM   2693  C17 POP   140      13.173 -43.059 -77.200  1.00  0.00           C
ATOM   2694  C18 POP   140      12.115 -42.641 -76.163  1.00  0.00           C
ATOM   2695  C19 POP   140      11.186 -41.541 -76.686  1.00  0.00           C
ATOM   2696  C20 POP   140      10.194 -41.102 -75.604  1.00  0.00           C
ATOM   2697  C21 POP   140       9.360 -39.875 -76.017  1.00  0.00           C
ATOM   2698  C22 POP   140       8.480 -39.417 -74.846  1.00  0.00           C
ATOM   2699  C23 POP   140       7.826 -38.053 -75.057  1.00  0.00           C
ATOM   2700  C24 POP   140       6.713 -38.073 -76.115  1.00  0.00           C
ATOM   2701  C25 POP   140       5.379 -37.927 -75.762  1.00  0.00           C
ATOM   2702  C26 POP   140       4.924 -37.678 -74.318  1.00  0.00           C
ATOM   2703  C27 POP   140       3.405 -37.844 -74.201  1.00  0.00           C
ATOM   2704  C28 POP   140       2.876 -37.451 -72.827  1.00  0.00           C
ATOM   2705  C29 POP   140       1.373 -37.734 -72.702  1.00  0.00           C
ATOM   2706  C30 POP   140       0.821 -37.182 -71.384  1.00  0.00           C
ATOM   2707  C31 POP   140      -0.662 -37.532 -71.193  1.00  0.00           C
ATOM   2708  C32 POP   140      14.204 -45.988 -74.338  1.00  0.00           C
ATOM   2709  O33 POP   140      12.765 -46.014 -74.365  1.00  0.00           O
ATOM   2710  C34 POP   140      11.897 -45.667 -73.364  1.00  0.00           C
ATOM   2711  O35 POP   140      10.687 -45.614 -73.565  1.00  0.00           O
ATOM   2712  C36 POP   140      12.473 -45.227 -72.008  1.00  0.00           C
ATOM   2713  C37 POP   140      11.436 -45.342 -70.883  1.00  0.00           C
ATOM   2714  C38 POP   140      12.016 -44.865 -69.546  1.00  0.00           C
ATOM   2715  C39 POP   140      11.078 -45.068 -68.344  1.00  0.00           C
ATOM   2716  C40 POP   140       9.790 -44.238 -68.397  1.00  0.00           C
ATOM   2717  C41 POP   140       9.045 -44.385 -67.070  1.00  0.00           C
ATOM   2718  C42 POP   140       7.727 -43.597 -67.007  1.00  0.00           C
ATOM   2719  C43 POP   140       7.091 -43.748 -65.624  1.00  0.00           C
ATOM   2720  C44 POP   140       5.703 -43.096 -65.568  1.00  0.00           C
ATOM   2721  C45 POP   140       5.048 -43.282 -64.196  1.00  0.00           C
ATOM   2722  C46 POP   140       3.567 -42.865 -64.209  1.00  0.00           C
ATOM   2723  C47 POP   140       2.750 -43.770 -65.132  1.00  0.00           C
ATOM   2724  C48 POP   140       1.673 -44.528 -64.353  1.00  0.00           C
ATOM   2725  C49 POP   140       0.828 -45.419 -65.273  1.00  0.00           C
ATOM   2726  C50 POP   140      -0.256 -46.152 -64.480  1.00  0.00           C
ATOM   2727  CA1 POP   140      -1.201 -36.908 -69.903  1.00  0.00           C
ATOM   2728  CA2 POP   140      -2.656 -37.326 -69.649  1.00  0.00           C
ATOM   2729  C1  POP   141      17.437 -68.531 -56.384  1.00  0.00           C
ATOM   2730  C2  POP   141      19.522 -68.259 -57.515  1.00  0.00           C
ATOM   2731  C3  POP   141      18.623 -66.492 -56.196  1.00  0.00           C
ATOM   2732  N4  POP   141      18.281 -67.575 -57.123  1.00  0.00           N
ATOM   2733  C5  POP   141      17.558 -67.002 -58.280  1.00  0.00           C
ATOM   2734  C6  POP   141      17.110 -68.046 -59.305  1.00  0.00           C
ATOM   2735  O7  POP   141      16.321 -67.460 -60.343  1.00  0.00           O
ATOM   2736  P8  POP   141      15.754 -68.436 -61.493  1.00  0.00           P
ATOM   2737  O9  POP   141      16.878 -68.778 -62.389  1.00  0.00           O
ATOM   2738  O10 POP   141      14.985 -69.536 -60.846  1.00  0.00           O
ATOM   2739  O11 POP   141      14.710 -67.522 -62.331  1.00  0.00           O
ATOM   2740  C12 POP   141      13.454 -67.103 -61.806  1.00  0.00           C
ATOM   2741  C13 POP   141      12.607 -66.475 -62.921  1.00  0.00           C
ATOM   2742  O14 POP   141      11.823 -65.387 -62.393  1.00  0.00           O
ATOM   2743  C15 POP   141      11.279 -64.456 -63.220  1.00  0.00           C
ATOM   2744  O16 POP   141      11.538 -64.373 -64.424  1.00  0.00           O
ATOM   2745  C17 POP   141      10.435 -63.363 -62.556  1.00  0.00           C
ATOM   2746  C18 POP   141       8.954 -63.755 -62.420  1.00  0.00           C
ATOM   2747  C19 POP   141       8.119 -62.506 -62.144  1.00  0.00           C
ATOM   2748  C20 POP   141       6.708 -62.828 -61.619  1.00  0.00           C
ATOM   2749  C21 POP   141       5.580 -62.421 -62.575  1.00  0.00           C
ATOM   2750  C22 POP   141       4.285 -62.352 -61.754  1.00  0.00           C
ATOM   2751  C23 POP   141       3.018 -62.008 -62.558  1.00  0.00           C
ATOM   2752  C24 POP   141       1.922 -61.621 -61.548  1.00  0.00           C
ATOM   2753  C25 POP   141       0.591 -61.383 -61.876  1.00  0.00           C
ATOM   2754  C26 POP   141       0.022 -61.563 -63.285  1.00  0.00           C
ATOM   2755  C27 POP   141      -1.427 -61.052 -63.356  1.00  0.00           C
ATOM   2756  C28 POP   141      -2.288 -61.710 -62.277  1.00  0.00           C
ATOM   2757  C29 POP   141      -3.789 -61.434 -62.453  1.00  0.00           C
ATOM   2758  C30 POP   141      -4.186 -59.959 -62.360  1.00  0.00           C
ATOM   2759  C31 POP   141      -5.709 -59.841 -62.478  1.00  0.00           C
ATOM   2760  C32 POP   141      11.690 -67.547 -63.534  1.00  0.00           C
ATOM   2761  O33 POP   141      11.494 -67.367 -64.939  1.00  0.00           O
ATOM   2762  C34 POP   141      10.315 -67.572 -65.603  1.00  0.00           C
ATOM   2763  O35 POP   141      10.280 -67.872 -66.801  1.00  0.00           O
ATOM   2764  C36 POP   141       9.024 -67.515 -64.789  1.00  0.00           C
ATOM   2765  C37 POP   141       7.948 -66.704 -65.538  1.00  0.00           C
ATOM   2766  C38 POP   141       6.604 -66.698 -64.811  1.00  0.00           C
ATOM   2767  C39 POP   141       5.570 -65.978 -65.686  1.00  0.00           C
ATOM   2768  C40 POP   141       4.154 -66.032 -65.102  1.00  0.00           C
ATOM   2769  C41 POP   141       3.155 -65.418 -66.083  1.00  0.00           C
ATOM   2770  C42 POP   141       1.744 -65.464 -65.496  1.00  0.00           C
ATOM   2771  C43 POP   141       1.314 -66.911 -65.222  1.00  0.00           C
ATOM   2772  C44 POP   141      -0.003 -66.920 -64.453  1.00  0.00           C
ATOM   2773  C45 POP   141      -0.496 -68.324 -64.127  1.00  0.00           C
ATOM   2774  C46 POP   141      -1.678 -68.204 -63.169  1.00  0.00           C
ATOM   2775  C47 POP   141      -2.978 -68.802 -63.714  1.00  0.00           C
ATOM   2776  C48 POP   141      -2.989 -70.336 -63.648  1.00  0.00           C
ATOM   2777  C49 POP   141      -4.380 -70.846 -64.044  1.00  0.00           C
ATOM   2778  C50 POP   141      -4.517 -72.336 -63.768  1.00  0.00           C
ATOM   2779  CA1 POP   141      -6.203 -58.394 -62.390  1.00  0.00           C
ATOM   2780  CA2 POP   141      -7.728 -58.335 -62.465  1.00  0.00           C
ATOM   2781  C1  POP   142      43.914  28.500 -90.300  1.00  0.00           C
ATOM   2782  C2  POP   142      45.537  30.274 -90.190  1.00  0.00           C
ATOM   2783  C3  POP   142      44.202  29.755 -88.298  1.00  0.00           C
ATOM   2784  N4  POP   142      44.201  29.844 -89.761  1.00  0.00           N
ATOM   2785  C5  POP   142      43.162  30.823 -90.146  1.00  0.00           C
ATOM   2786  C6  POP   142      43.006  31.037 -91.662  1.00  0.00           C
ATOM   2787  O7  POP   142      42.047  32.079 -91.892  1.00  0.00           O
ATOM   2788  P8  POP   142      41.698  32.601 -93.375  1.00  0.00           P
ATOM   2789  O9  POP   142      41.966  34.055 -93.411  1.00  0.00           O
ATOM   2790  O10 POP   142      42.340  31.717 -94.372  1.00  0.00           O
ATOM   2791  O11 POP   142      40.109  32.369 -93.463  1.00  0.00           O
ATOM   2792  C12 POP   142      39.229  33.321 -92.853  1.00  0.00           C
ATOM   2793  C13 POP   142      37.830  33.283 -93.473  1.00  0.00           C
ATOM   2794  O14 POP   142      37.056  34.380 -92.955  1.00  0.00           O
ATOM   2795  C15 POP   142      36.224  35.097 -93.758  1.00  0.00           C
ATOM   2796  O16 POP   142      36.014  34.841 -94.937  1.00  0.00           O
ATOM   2797  C17 POP   142      35.561  36.323 -93.123  1.00  0.00           C
ATOM   2798  C18 POP   142      34.108  36.078 -92.742  1.00  0.00           C
ATOM   2799  C19 POP   142      33.341  37.398 -92.789  1.00  0.00           C
ATOM   2800  C20 POP   142      31.943  37.267 -92.178  1.00  0.00           C
ATOM   2801  C21 POP   142      31.124  38.545 -92.388  1.00  0.00           C
ATOM   2802  C22 POP   142      29.963  38.563 -91.403  1.00  0.00           C
ATOM   2803  C23 POP   142      28.965  39.701 -91.645  1.00  0.00           C
ATOM   2804  C24 POP   142      28.086  39.829 -90.399  1.00  0.00           C
ATOM   2805  C25 POP   142      26.890  40.541 -90.387  1.00  0.00           C
ATOM   2806  C26 POP   142      26.313  41.152 -91.664  1.00  0.00           C
ATOM   2807  C27 POP   142      25.103  42.003 -91.296  1.00  0.00           C
ATOM   2808  C28 POP   142      24.360  42.502 -92.527  1.00  0.00           C
ATOM   2809  C29 POP   142      23.243  43.466 -92.113  1.00  0.00           C
ATOM   2810  C30 POP   142      22.350  43.814 -93.310  1.00  0.00           C
ATOM   2811  C31 POP   142      23.145  44.443 -94.450  1.00  0.00           C
ATOM   2812  C32 POP   142      37.199  31.927 -93.173  1.00  0.00           C
ATOM   2813  O33 POP   142      35.780  32.002 -93.263  1.00  0.00           O
ATOM   2814  C34 POP   142      35.021  31.416 -92.297  1.00  0.00           C
ATOM   2815  O35 POP   142      35.415  30.536 -91.525  1.00  0.00           O
ATOM   2816  C36 POP   142      33.592  31.938 -92.244  1.00  0.00           C
ATOM   2817  C37 POP   142      33.095  32.131 -90.812  1.00  0.00           C
ATOM   2818  C38 POP   142      31.802  32.953 -90.868  1.00  0.00           C
ATOM   2819  C39 POP   142      31.048  32.965 -89.543  1.00  0.00           C
ATOM   2820  C40 POP   142      29.762  33.778 -89.743  1.00  0.00           C
ATOM   2821  C41 POP   142      28.806  33.672 -88.559  1.00  0.00           C
ATOM   2822  C42 POP   142      27.582  34.540 -88.822  1.00  0.00           C
ATOM   2823  C43 POP   142      28.021  36.008 -88.906  1.00  0.00           C
ATOM   2824  C44 POP   142      28.380  36.574 -87.536  1.00  0.00           C
ATOM   2825  C45 POP   142      29.065  37.920 -87.743  1.00  0.00           C
ATOM   2826  C46 POP   142      29.137  38.824 -86.504  1.00  0.00           C
ATOM   2827  C47 POP   142      29.794  40.124 -86.942  1.00  0.00           C
ATOM   2828  C48 POP   142      29.788  41.226 -85.872  1.00  0.00           C
ATOM   2829  C49 POP   142      30.452  42.480 -86.449  1.00  0.00           C
ATOM   2830  C50 POP   142      30.455  43.634 -85.450  1.00  0.00           C
ATOM   2831  CA1 POP   142      22.195  44.753 -95.612  1.00  0.00           C
ATOM   2832  CA2 POP   142      22.946  45.384 -96.795  1.00  0.00           C
ATOM   2833  C1  POP   143      68.863  16.845 -41.662  1.00  0.00           C
ATOM   2834  C2  POP   143      67.651  14.967 -42.548  1.00  0.00           C
ATOM   2835  C3  POP   143      69.298  16.061 -43.856  1.00  0.00           C
ATOM   2836  N4  POP   143      68.234  16.283 -42.863  1.00  0.00           N
ATOM   2837  C5  POP   143      67.255  17.217 -43.448  1.00  0.00           C
ATOM   2838  C6  POP   143      66.000  17.489 -42.590  1.00  0.00           C
ATOM   2839  O7  POP   143      65.233  18.530 -43.215  1.00  0.00           O
ATOM   2840  P8  POP   143      63.743  18.894 -42.710  1.00  0.00           P
ATOM   2841  O9  POP   143      63.290  20.085 -43.468  1.00  0.00           O
ATOM   2842  O10 POP   143      62.915  17.674 -42.744  1.00  0.00           O
ATOM   2843  O11 POP   143      63.998  19.314 -41.170  1.00  0.00           O
ATOM   2844  C12 POP   143      63.584  20.582 -40.663  1.00  0.00           C
ATOM   2845  C13 POP   143      62.312  20.489 -39.810  1.00  0.00           C
ATOM   2846  O14 POP   143      61.271  21.302 -40.351  1.00  0.00           O
ATOM   2847  C15 POP   143      60.074  20.757 -40.710  1.00  0.00           C
ATOM   2848  O16 POP   143      59.855  20.191 -41.779  1.00  0.00           O
ATOM   2849  C17 POP   143      58.995  20.853 -39.623  1.00  0.00           C
ATOM   2850  C18 POP   143      57.648  21.373 -40.113  1.00  0.00           C
ATOM   2851  C19 POP   143      56.819  21.775 -38.892  1.00  0.00           C
ATOM   2852  C20 POP   143      55.450  22.380 -39.232  1.00  0.00           C
ATOM   2853  C21 POP   143      54.413  21.336 -39.634  1.00  0.00           C
ATOM   2854  C22 POP   143      53.037  22.008 -39.710  1.00  0.00           C
ATOM   2855  C23 POP   143      51.901  21.027 -39.982  1.00  0.00           C
ATOM   2856  C24 POP   143      51.848  19.919 -38.922  1.00  0.00           C
ATOM   2857  C25 POP   143      50.780  19.023 -38.888  1.00  0.00           C
ATOM   2858  C26 POP   143      49.595  19.188 -39.837  1.00  0.00           C
ATOM   2859  C27 POP   143      48.673  17.964 -39.842  1.00  0.00           C
ATOM   2860  C28 POP   143      48.179  17.589 -38.448  1.00  0.00           C
ATOM   2861  C29 POP   143      46.896  16.756 -38.467  1.00  0.00           C
ATOM   2862  C30 POP   143      47.053  15.277 -38.819  1.00  0.00           C
ATOM   2863  C31 POP   143      45.670  14.615 -38.794  1.00  0.00           C
ATOM   2864  C32 POP   143      62.658  20.876 -38.371  1.00  0.00           C
ATOM   2865  O33 POP   143      61.524  20.887 -37.490  1.00  0.00           O
ATOM   2866  C34 POP   143      61.670  21.086 -36.157  1.00  0.00           C
ATOM   2867  O35 POP   143      62.743  21.014 -35.554  1.00  0.00           O
ATOM   2868  C36 POP   143      60.359  21.281 -35.374  1.00  0.00           C
ATOM   2869  C37 POP   143      60.355  22.611 -34.600  1.00  0.00           C
ATOM   2870  C38 POP   143      59.017  22.877 -33.926  1.00  0.00           C
ATOM   2871  C39 POP   143      58.878  24.344 -33.528  1.00  0.00           C
ATOM   2872  C40 POP   143      58.808  24.535 -32.003  1.00  0.00           C
ATOM   2873  C41 POP   143      58.378  25.965 -31.657  1.00  0.00           C
ATOM   2874  C42 POP   143      58.421  26.193 -30.150  1.00  0.00           C
ATOM   2875  C43 POP   143      59.867  26.120 -29.678  1.00  0.00           C
ATOM   2876  C44 POP   143      60.658  27.337 -30.163  1.00  0.00           C
ATOM   2877  C45 POP   143      62.148  27.011 -30.156  1.00  0.00           C
ATOM   2878  C46 POP   143      63.026  28.258 -30.068  1.00  0.00           C
ATOM   2879  C47 POP   143      63.760  28.190 -28.724  1.00  0.00           C
ATOM   2880  C48 POP   143      64.770  29.318 -28.515  1.00  0.00           C
ATOM   2881  C49 POP   143      65.464  29.095 -27.174  1.00  0.00           C
ATOM   2882  C50 POP   143      66.569  30.127 -26.937  1.00  0.00           C
ATOM   2883  CA1 POP   143      45.725  13.110 -39.068  1.00  0.00           C
ATOM   2884  CA2 POP   143      44.315  12.509 -39.075  1.00  0.00           C
ATOM   2885  C1  POP   144      27.126  -7.610-101.503  1.00  0.00           C
ATOM   2886  C2  POP   144      26.134  -8.019 -99.301  1.00  0.00           C
ATOM   2887  C3  POP   144      28.437  -8.132 -99.693  1.00  0.00           C
ATOM   2888  N4  POP   144      27.137  -8.434-100.284  1.00  0.00           N
ATOM   2889  C5  POP   144      27.043  -9.876-100.574  1.00  0.00           C
ATOM   2890  C6  POP   144      25.900 -10.199-101.546  1.00  0.00           C
ATOM   2891  O7  POP   144      25.626 -11.592-101.549  1.00  0.00           O
ATOM   2892  P8  POP   144      24.540 -12.200-102.581  1.00  0.00           P
ATOM   2893  O9  POP   144      24.993 -11.890-103.958  1.00  0.00           O
ATOM   2894  O10 POP   144      24.322 -13.604-102.204  1.00  0.00           O
ATOM   2895  O11 POP   144      23.187 -11.378-102.284  1.00  0.00           O
ATOM   2896  C12 POP   144      22.636 -11.285-100.975  1.00  0.00           C
ATOM   2897  C13 POP   144      21.175 -10.841-100.993  1.00  0.00           C
ATOM   2898  O14 POP   144      20.794 -10.366 -99.696  1.00  0.00           O
ATOM   2899  C15 POP   144      20.000  -9.266 -99.550  1.00  0.00           C
ATOM   2900  O16 POP   144      19.611  -8.574-100.493  1.00  0.00           O
ATOM   2901  C17 POP   144      19.717  -8.852 -98.106  1.00  0.00           C
ATOM   2902  C18 POP   144      18.289  -8.299 -97.958  1.00  0.00           C
ATOM   2903  C19 POP   144      18.160  -7.398 -96.736  1.00  0.00           C
ATOM   2904  C20 POP   144      18.290  -8.134 -95.399  1.00  0.00           C
ATOM   2905  C21 POP   144      17.069  -9.005 -95.122  1.00  0.00           C
ATOM   2906  C22 POP   144      16.979  -9.360 -93.628  1.00  0.00           C
ATOM   2907  C23 POP   144      15.593  -9.938 -93.322  1.00  0.00           C
ATOM   2908  C24 POP   144      14.557  -8.975 -93.899  1.00  0.00           C
ATOM   2909  C25 POP   144      13.285  -8.788 -93.362  1.00  0.00           C
ATOM   2910  C26 POP   144      12.799  -9.475 -92.082  1.00  0.00           C
ATOM   2911  C27 POP   144      11.498  -8.787 -91.670  1.00  0.00           C
ATOM   2912  C28 POP   144      10.950  -9.272 -90.321  1.00  0.00           C
ATOM   2913  C29 POP   144       9.700  -8.447 -89.987  1.00  0.00           C
ATOM   2914  C30 POP   144       9.065  -8.856 -88.656  1.00  0.00           C
ATOM   2915  C31 POP   144       7.814  -8.027 -88.377  1.00  0.00           C
ATOM   2916  C32 POP   144      20.330 -12.054-101.420  1.00  0.00           C
ATOM   2917  O33 POP   144      18.909 -11.879-101.405  1.00  0.00           O
ATOM   2918  C34 POP   144      18.197 -11.095-102.260  1.00  0.00           C
ATOM   2919  O35 POP   144      18.682 -10.384-103.137  1.00  0.00           O
ATOM   2920  C36 POP   144      16.676 -11.283-102.107  1.00  0.00           C
ATOM   2921  C37 POP   144      15.839 -10.432-103.074  1.00  0.00           C
ATOM   2922  C38 POP   144      14.406 -10.973-103.126  1.00  0.00           C
ATOM   2923  C39 POP   144      13.507 -10.140-104.037  1.00  0.00           C
ATOM   2924  C40 POP   144      13.165  -8.795-103.402  1.00  0.00           C
ATOM   2925  C41 POP   144      12.346  -7.903-104.344  1.00  0.00           C
ATOM   2926  C42 POP   144      11.801  -6.699-103.574  1.00  0.00           C
ATOM   2927  C43 POP   144      10.839  -7.217-102.500  1.00  0.00           C
ATOM   2928  C44 POP   144      10.500  -6.181-101.425  1.00  0.00           C
ATOM   2929  C45 POP   144       9.750  -4.941-101.916  1.00  0.00           C
ATOM   2930  C46 POP   144       9.372  -4.120-100.677  1.00  0.00           C
ATOM   2931  C47 POP   144       8.599  -2.844-101.006  1.00  0.00           C
ATOM   2932  C48 POP   144       8.240  -2.126 -99.695  1.00  0.00           C
ATOM   2933  C49 POP   144       7.469  -0.827 -99.945  1.00  0.00           C
ATOM   2934  C50 POP   144       7.105  -0.154 -98.630  1.00  0.00           C
ATOM   2935  CA1 POP   144       7.128  -8.454 -87.085  1.00  0.00           C
ATOM   2936  CA2 POP   144       5.885  -7.591 -86.815  1.00  0.00           C
ATOM   2937  C1  POP   145      19.943 -26.934 -96.423  1.00  0.00           C
ATOM   2938  C2  POP   145      18.649 -25.565 -94.935  1.00  0.00           C
ATOM   2939  C3  POP   145      19.999 -27.313 -94.079  1.00  0.00           C
ATOM   2940  N4  POP   145      19.134 -26.932 -95.200  1.00  0.00           N
ATOM   2941  C5  POP   145      18.020 -27.903 -95.268  1.00  0.00           C
ATOM   2942  C6  POP   145      17.026 -27.690 -96.416  1.00  0.00           C
ATOM   2943  O7  POP   145      16.066 -28.751 -96.344  1.00  0.00           O
ATOM   2944  P8  POP   145      14.972 -28.989 -97.499  1.00  0.00           P
ATOM   2945  O9  POP   145      14.590 -27.686 -98.089  1.00  0.00           O
ATOM   2946  O10 POP   145      15.459 -30.067 -98.388  1.00  0.00           O
ATOM   2947  O11 POP   145      13.749 -29.575 -96.627  1.00  0.00           O
ATOM   2948  C12 POP   145      12.690 -28.727 -96.170  1.00  0.00           C
ATOM   2949  C13 POP   145      11.378 -29.080 -96.885  1.00  0.00           C
ATOM   2950  O14 POP   145      10.330 -28.168 -96.505  1.00  0.00           O
ATOM   2951  C15 POP   145      10.231 -26.896 -96.958  1.00  0.00           C
ATOM   2952  O16 POP   145      11.022 -26.349 -97.734  1.00  0.00           O
ATOM   2953  C17 POP   145       8.939 -26.200 -96.510  1.00  0.00           C
ATOM   2954  C18 POP   145       9.077 -24.690 -96.375  1.00  0.00           C
ATOM   2955  C19 POP   145       7.701 -24.078 -96.123  1.00  0.00           C
ATOM   2956  C20 POP   145       7.760 -22.558 -96.154  1.00  0.00           C
ATOM   2957  C21 POP   145       6.421 -22.013 -96.669  1.00  0.00           C
ATOM   2958  C22 POP   145       6.441 -20.490 -96.755  1.00  0.00           C
ATOM   2959  C23 POP   145       5.118 -19.984 -97.328  1.00  0.00           C
ATOM   2960  C24 POP   145       5.068 -18.457 -97.297  1.00  0.00           C
ATOM   2961  C25 POP   145       3.899 -17.787 -97.670  1.00  0.00           C
ATOM   2962  C26 POP   145       2.672 -18.565 -98.140  1.00  0.00           C
ATOM   2963  C27 POP   145       1.454 -17.644 -98.196  1.00  0.00           C
ATOM   2964  C28 POP   145       0.205 -18.371 -98.680  1.00  0.00           C
ATOM   2965  C29 POP   145      -1.016 -17.471 -98.538  1.00  0.00           C
ATOM   2966  C30 POP   145      -2.293 -18.163 -99.009  1.00  0.00           C
ATOM   2967  C31 POP   145      -3.526 -17.299 -98.720  1.00  0.00           C
ATOM   2968  C32 POP   145      10.992 -30.530 -96.523  1.00  0.00           C
ATOM   2969  O33 POP   145       9.959 -31.085 -97.352  1.00  0.00           O
ATOM   2970  C34 POP   145       8.602 -30.965 -97.188  1.00  0.00           C
ATOM   2971  O35 POP   145       7.813 -31.367 -98.033  1.00  0.00           O
ATOM   2972  C36 POP   145       8.085 -30.349 -95.873  1.00  0.00           C
ATOM   2973  C37 POP   145       6.561 -30.239 -95.845  1.00  0.00           C
ATOM   2974  C38 POP   145       6.093 -29.681 -94.504  1.00  0.00           C
ATOM   2975  C39 POP   145       6.491 -28.217 -94.336  1.00  0.00           C
ATOM   2976  C40 POP   145       6.141 -27.759 -92.919  1.00  0.00           C
ATOM   2977  C41 POP   145       6.260 -26.246 -92.753  1.00  0.00           C
ATOM   2978  C42 POP   145       4.837 -25.684 -92.648  1.00  0.00           C
ATOM   2979  C43 POP   145       4.675 -24.806 -91.404  1.00  0.00           C
ATOM   2980  C44 POP   145       5.117 -25.542 -90.131  1.00  0.00           C
ATOM   2981  C45 POP   145       4.626 -24.787 -88.898  1.00  0.00           C
ATOM   2982  C46 POP   145       5.211 -25.348 -87.600  1.00  0.00           C
ATOM   2983  C47 POP   145       4.477 -24.729 -86.412  1.00  0.00           C
ATOM   2984  C48 POP   145       3.003 -25.159 -86.445  1.00  0.00           C
ATOM   2985  C49 POP   145       2.212 -24.560 -85.282  1.00  0.00           C
ATOM   2986  C50 POP   145       0.806 -25.133 -85.231  1.00  0.00           C
ATOM   2987  CA1 POP   145      -4.802 -18.000 -99.161  1.00  0.00           C
ATOM   2988  CA2 POP   145      -6.045 -17.172 -98.815  1.00  0.00           C
ATOM   2989  C1  POP   146       4.945  -9.359 -26.563  1.00  0.00           C
ATOM   2990  C2  POP   146       4.164 -11.625 -26.733  1.00  0.00           C
ATOM   2991  C3  POP   146       5.780 -11.035 -25.108  1.00  0.00           C
ATOM   2992  N4  POP   146       5.336 -10.777 -26.477  1.00  0.00           N
ATOM   2993  C5  POP   146       6.462 -11.070 -27.385  1.00  0.00           C
ATOM   2994  C6  POP   146       6.102 -11.011 -28.875  1.00  0.00           C
ATOM   2995  O7  POP   146       7.293 -11.100 -29.673  1.00  0.00           O
ATOM   2996  P8  POP   146       7.188 -11.315 -31.268  1.00  0.00           P
ATOM   2997  O9  POP   146       5.781 -11.113 -31.693  1.00  0.00           O
ATOM   2998  O10 POP   146       8.249 -10.509 -31.905  1.00  0.00           O
ATOM   2999  O11 POP   146       7.517 -12.885 -31.395  1.00  0.00           O
ATOM   3000  C12 POP   146       7.841 -13.480 -32.661  1.00  0.00           C
ATOM   3001  C13 POP   146       9.351 -13.728 -32.796  1.00  0.00           C
ATOM   3002  O14 POP   146       9.746 -14.132 -34.122  1.00  0.00           O
ATOM   3003  C15 POP   146       9.410 -15.315 -34.719  1.00  0.00           C
ATOM   3004  O16 POP   146       8.330 -15.899 -34.604  1.00  0.00           O
ATOM   3005  C17 POP   146      10.455 -15.804 -35.727  1.00  0.00           C
ATOM   3006  C18 POP   146      10.650 -17.316 -35.601  1.00  0.00           C
ATOM   3007  C19 POP   146      11.887 -17.821 -36.355  1.00  0.00           C
ATOM   3008  C20 POP   146      13.201 -17.462 -35.662  1.00  0.00           C
ATOM   3009  C21 POP   146      14.342 -18.205 -36.348  1.00  0.00           C
ATOM   3010  C22 POP   146      15.649 -18.182 -35.545  1.00  0.00           C
ATOM   3011  C23 POP   146      16.606 -19.227 -36.142  1.00  0.00           C
ATOM   3012  C24 POP   146      15.865 -20.568 -36.168  1.00  0.00           C
ATOM   3013  C25 POP   146      16.408 -21.749 -36.652  1.00  0.00           C
ATOM   3014  C26 POP   146      17.846 -21.913 -37.138  1.00  0.00           C
ATOM   3015  C27 POP   146      18.822 -22.176 -35.985  1.00  0.00           C
ATOM   3016  C28 POP   146      20.192 -22.593 -36.523  1.00  0.00           C
ATOM   3017  C29 POP   146      21.077 -23.076 -35.375  1.00  0.00           C
ATOM   3018  C30 POP   146      22.364 -23.725 -35.892  1.00  0.00           C
ATOM   3019  C31 POP   146      23.099 -24.387 -34.735  1.00  0.00           C
ATOM   3020  C32 POP   146       9.808 -14.776 -31.766  1.00  0.00           C
ATOM   3021  O33 POP   146      11.208 -15.020 -31.910  1.00  0.00           O
ATOM   3022  C34 POP   146      12.128 -14.061 -31.603  1.00  0.00           C
ATOM   3023  O35 POP   146      11.918 -13.139 -30.818  1.00  0.00           O
ATOM   3024  C36 POP   146      13.496 -14.263 -32.269  1.00  0.00           C
ATOM   3025  C37 POP   146      14.306 -12.962 -32.238  1.00  0.00           C
ATOM   3026  C38 POP   146      15.547 -13.046 -33.107  1.00  0.00           C
ATOM   3027  C39 POP   146      15.126 -13.173 -34.573  1.00  0.00           C
ATOM   3028  C40 POP   146      16.358 -13.126 -35.469  1.00  0.00           C
ATOM   3029  C41 POP   146      15.946 -13.125 -36.947  1.00  0.00           C
ATOM   3030  C42 POP   146      17.207 -13.060 -37.799  1.00  0.00           C
ATOM   3031  C43 POP   146      18.091 -14.274 -37.487  1.00  0.00           C
ATOM   3032  C44 POP   146      19.432 -14.081 -38.166  1.00  0.00           C
ATOM   3033  C45 POP   146      20.430 -15.192 -37.853  1.00  0.00           C
ATOM   3034  C46 POP   146      21.764 -14.731 -38.428  1.00  0.00           C
ATOM   3035  C47 POP   146      22.925 -15.696 -38.237  1.00  0.00           C
ATOM   3036  C48 POP   146      24.167 -15.013 -38.793  1.00  0.00           C
ATOM   3037  C49 POP   146      25.425 -15.870 -38.708  1.00  0.00           C
ATOM   3038  C50 POP   146      26.630 -15.088 -39.252  1.00  0.00           C
ATOM   3039  CA1 POP   146      24.317 -25.161 -35.219  1.00  0.00           C
ATOM   3040  CA2 POP   146      24.942 -25.930 -34.053  1.00  0.00           C
ATOM   3041  C1  POP   147      17.336   6.545 -12.287  1.00  0.00           C
ATOM   3042  C2  POP   147      18.254   6.182 -10.083  1.00  0.00           C
ATOM   3043  C3  POP   147      18.728   8.180 -11.273  1.00  0.00           C
ATOM   3044  N4  POP   147      18.511   6.730 -11.424  1.00  0.00           N
ATOM   3045  C5  POP   147      19.741   6.160 -12.023  1.00  0.00           C
ATOM   3046  C6  POP   147      19.697   4.643 -12.272  1.00  0.00           C
ATOM   3047  O7  POP   147      20.925   4.236 -12.863  1.00  0.00           O
ATOM   3048  P8  POP   147      21.192   2.687 -13.225  1.00  0.00           P
ATOM   3049  O9  POP   147      21.304   1.935 -11.958  1.00  0.00           O
ATOM   3050  O10 POP   147      20.192   2.261 -14.233  1.00  0.00           O
ATOM   3051  O11 POP   147      22.632   2.754 -13.937  1.00  0.00           O
ATOM   3052  C12 POP   147      23.384   1.540 -14.100  1.00  0.00           C
ATOM   3053  C13 POP   147      24.725   1.760 -14.824  1.00  0.00           C
ATOM   3054  O14 POP   147      25.418   0.497 -14.992  1.00  0.00           O
ATOM   3055  C15 POP   147      25.845  -0.300 -13.961  1.00  0.00           C
ATOM   3056  O16 POP   147      25.560  -0.163 -12.773  1.00  0.00           O
ATOM   3057  C17 POP   147      26.740  -1.464 -14.399  1.00  0.00           C
ATOM   3058  C18 POP   147      27.716  -1.857 -13.284  1.00  0.00           C
ATOM   3059  C19 POP   147      28.513  -3.104 -13.661  1.00  0.00           C
ATOM   3060  C20 POP   147      29.380  -2.864 -14.892  1.00  0.00           C
ATOM   3061  C21 POP   147      30.113  -4.144 -15.275  1.00  0.00           C
ATOM   3062  C22 POP   147      31.026  -3.893 -16.470  1.00  0.00           C
ATOM   3063  C23 POP   147      31.703  -5.167 -16.970  1.00  0.00           C
ATOM   3064  C24 POP   147      32.585  -4.816 -18.165  1.00  0.00           C
ATOM   3065  C25 POP   147      33.069  -5.797 -19.019  1.00  0.00           C
ATOM   3066  C26 POP   147      32.776  -7.274 -18.780  1.00  0.00           C
ATOM   3067  C27 POP   147      32.973  -8.062 -20.073  1.00  0.00           C
ATOM   3068  C28 POP   147      32.796  -9.552 -19.807  1.00  0.00           C
ATOM   3069  C29 POP   147      32.733 -10.376 -21.092  1.00  0.00           C
ATOM   3070  C30 POP   147      32.634 -11.861 -20.745  1.00  0.00           C
ATOM   3071  C31 POP   147      32.347 -12.720 -21.976  1.00  0.00           C
ATOM   3072  C32 POP   147      25.616   2.723 -14.035  1.00  0.00           C
ATOM   3073  O33 POP   147      26.712   3.191 -14.829  1.00  0.00           O
ATOM   3074  C34 POP   147      28.013   3.288 -14.426  1.00  0.00           C
ATOM   3075  O35 POP   147      28.733   4.215 -14.795  1.00  0.00           O
ATOM   3076  C36 POP   147      28.542   2.270 -13.394  1.00  0.00           C
ATOM   3077  C37 POP   147      28.471   2.782 -11.960  1.00  0.00           C
ATOM   3078  C38 POP   147      29.107   1.817 -10.947  1.00  0.00           C
ATOM   3079  C39 POP   147      30.614   1.664 -11.163  1.00  0.00           C
ATOM   3080  C40 POP   147      31.256   1.132  -9.869  1.00  0.00           C
ATOM   3081  C41 POP   147      32.775   1.040  -9.992  1.00  0.00           C
ATOM   3082  C42 POP   147      33.402   0.685  -8.633  1.00  0.00           C
ATOM   3083  C43 POP   147      34.920   0.545  -8.790  1.00  0.00           C
ATOM   3084  C44 POP   147      35.559   1.828  -9.298  1.00  0.00           C
ATOM   3085  C45 POP   147      36.987   1.536  -9.772  1.00  0.00           C
ATOM   3086  C46 POP   147      37.682   2.772 -10.344  1.00  0.00           C
ATOM   3087  C47 POP   147      38.929   2.351 -11.121  1.00  0.00           C
ATOM   3088  C48 POP   147      39.893   1.532 -10.258  1.00  0.00           C
ATOM   3089  C49 POP   147      41.084   1.062 -11.085  1.00  0.00           C
ATOM   3090  C50 POP   147      42.057   0.233 -10.243  1.00  0.00           C
ATOM   3091  CA1 POP   147      32.303 -14.198 -21.597  1.00  0.00           C
ATOM   3092  CA2 POP   147      31.921 -15.060 -22.799  1.00  0.00           C
ATOM   3093  C1  POP   148      55.422   9.686 -48.937  1.00  0.00           C
ATOM   3094  C2  POP   148      57.349   9.436 -50.365  1.00  0.00           C
ATOM   3095  C3  POP   148      55.686  11.085 -50.823  1.00  0.00           C
ATOM   3096  N4  POP   148      55.898   9.715 -50.326  1.00  0.00           N
ATOM   3097  C5  POP   148      55.145   8.797 -51.207  1.00  0.00           C
ATOM   3098  C6  POP   148      55.246   7.322 -50.826  1.00  0.00           C
ATOM   3099  O7  POP   148      54.512   6.530 -51.769  1.00  0.00           O
ATOM   3100  P8  POP   148      52.931   6.243 -51.609  1.00  0.00           P
ATOM   3101  O9  POP   148      52.580   5.244 -52.644  1.00  0.00           O
ATOM   3102  O10 POP   148      52.647   5.925 -50.198  1.00  0.00           O
ATOM   3103  O11 POP   148      52.232   7.652 -51.969  1.00  0.00           O
ATOM   3104  C12 POP   148      50.809   7.722 -51.991  1.00  0.00           C
ATOM   3105  C13 POP   148      50.230   9.141 -52.050  1.00  0.00           C
ATOM   3106  O14 POP   148      50.424   9.887 -50.820  1.00  0.00           O
ATOM   3107  C15 POP   148      50.200   9.425 -49.553  1.00  0.00           C
ATOM   3108  O16 POP   148      50.781   8.462 -49.050  1.00  0.00           O
ATOM   3109  C17 POP   148      49.395  10.364 -48.640  1.00  0.00           C
ATOM   3110  C18 POP   148      48.084   9.672 -48.284  1.00  0.00           C
ATOM   3111  C19 POP   148      47.176  10.443 -47.325  1.00  0.00           C
ATOM   3112  C20 POP   148      45.950   9.562 -47.050  1.00  0.00           C
ATOM   3113  C21 POP   148      44.945  10.141 -46.059  1.00  0.00           C
ATOM   3114  C22 POP   148      43.832   9.110 -45.844  1.00  0.00           C
ATOM   3115  C23 POP   148      42.784   9.537 -44.818  1.00  0.00           C
ATOM   3116  C24 POP   148      43.425   9.847 -43.463  1.00  0.00           C
ATOM   3117  C25 POP   148      42.702   9.710 -42.288  1.00  0.00           C
ATOM   3118  C26 POP   148      41.259   9.225 -42.310  1.00  0.00           C
ATOM   3119  C27 POP   148      40.887   8.533 -40.989  1.00  0.00           C
ATOM   3120  C28 POP   148      41.085   9.443 -39.764  1.00  0.00           C
ATOM   3121  C29 POP   148      40.660   8.691 -38.499  1.00  0.00           C
ATOM   3122  C30 POP   148      41.850   8.226 -37.658  1.00  0.00           C
ATOM   3123  C31 POP   148      42.579   9.410 -37.036  1.00  0.00           C
ATOM   3124  C32 POP   148      48.720   9.012 -52.275  1.00  0.00           C
ATOM   3125  O33 POP   148      48.059  10.270 -52.511  1.00  0.00           O
ATOM   3126  C34 POP   148      46.753  10.393 -52.131  1.00  0.00           C
ATOM   3127  O35 POP   148      46.273   9.747 -51.202  1.00  0.00           O
ATOM   3128  C36 POP   148      45.985  11.600 -52.678  1.00  0.00           C
ATOM   3129  C37 POP   148      44.509  11.219 -52.872  1.00  0.00           C
ATOM   3130  C38 POP   148      43.544  12.403 -52.850  1.00  0.00           C
ATOM   3131  C39 POP   148      42.118  11.872 -52.991  1.00  0.00           C
ATOM   3132  C40 POP   148      41.015  12.906 -52.721  1.00  0.00           C
ATOM   3133  C41 POP   148      39.664  12.179 -52.817  1.00  0.00           C
ATOM   3134  C42 POP   148      38.471  12.945 -52.230  1.00  0.00           C
ATOM   3135  C43 POP   148      38.067  14.205 -52.993  1.00  0.00           C
ATOM   3136  C44 POP   148      36.748  14.723 -52.413  1.00  0.00           C
ATOM   3137  C45 POP   148      36.197  15.931 -53.166  1.00  0.00           C
ATOM   3138  C46 POP   148      34.791  16.273 -52.664  1.00  0.00           C
ATOM   3139  C47 POP   148      34.775  17.492 -51.732  1.00  0.00           C
ATOM   3140  C48 POP   148      34.149  18.693 -52.442  1.00  0.00           C
ATOM   3141  C49 POP   148      34.068  19.916 -51.522  1.00  0.00           C
ATOM   3142  C50 POP   148      33.420  21.095 -52.235  1.00  0.00           C
ATOM   3143  CA1 POP   148      43.668   8.951 -36.068  1.00  0.00           C
ATOM   3144  CA2 POP   148      44.268  10.134 -35.325  1.00  0.00           C
ATOM   3145  C1  POP   149      13.453 -62.486 -74.130  1.00  0.00           C
ATOM   3146  C2  POP   149      15.317 -63.690 -75.043  1.00  0.00           C
ATOM   3147  C3  POP   149      14.102 -62.200 -76.395  1.00  0.00           C
ATOM   3148  N4  POP   149      13.965 -63.184 -75.319  1.00  0.00           N
ATOM   3149  C5  POP   149      13.031 -64.235 -75.769  1.00  0.00           C
ATOM   3150  C6  POP   149      12.876 -65.430 -74.820  1.00  0.00           C
ATOM   3151  O7  POP   149      11.910 -66.339 -75.376  1.00  0.00           O
ATOM   3152  P8  POP   149      11.787 -67.862 -74.856  1.00  0.00           P
ATOM   3153  O9  POP   149      10.987 -68.617 -75.841  1.00  0.00           O
ATOM   3154  O10 POP   149      13.141 -68.345 -74.500  1.00  0.00           O
ATOM   3155  O11 POP   149      10.931 -67.747 -73.486  1.00  0.00           O
ATOM   3156  C12 POP   149       9.568 -67.301 -73.500  1.00  0.00           C
ATOM   3157  C13 POP   149       8.880 -67.631 -72.173  1.00  0.00           C
ATOM   3158  O14 POP   149       8.164 -68.873 -72.344  1.00  0.00           O
ATOM   3159  C15 POP   149       7.513 -69.550 -71.352  1.00  0.00           C
ATOM   3160  O16 POP   149       7.700 -69.382 -70.149  1.00  0.00           O
ATOM   3161  C17 POP   149       6.563 -70.642 -71.872  1.00  0.00           C
ATOM   3162  C18 POP   149       5.368 -70.936 -70.965  1.00  0.00           C
ATOM   3163  C19 POP   149       4.291 -71.709 -71.732  1.00  0.00           C
ATOM   3164  C20 POP   149       3.165 -72.219 -70.822  1.00  0.00           C
ATOM   3165  C21 POP   149       1.770 -72.028 -71.428  1.00  0.00           C
ATOM   3166  C22 POP   149       0.751 -72.847 -70.627  1.00  0.00           C
ATOM   3167  C23 POP   149      -0.730 -72.603 -70.974  1.00  0.00           C
ATOM   3168  C24 POP   149      -1.172 -71.186 -70.596  1.00  0.00           C
ATOM   3169  C25 POP   149      -2.487 -70.921 -70.204  1.00  0.00           C
ATOM   3170  C26 POP   149      -3.562 -72.015 -70.123  1.00  0.00           C
ATOM   3171  C27 POP   149      -4.761 -71.496 -69.328  1.00  0.00           C
ATOM   3172  C28 POP   149      -5.865 -72.546 -69.148  1.00  0.00           C
ATOM   3173  C29 POP   149      -6.922 -72.016 -68.175  1.00  0.00           C
ATOM   3174  C30 POP   149      -8.024 -73.034 -67.900  1.00  0.00           C
ATOM   3175  C31 POP   149      -8.961 -72.515 -66.797  1.00  0.00           C
ATOM   3176  C32 POP   149       7.847 -66.544 -71.899  1.00  0.00           C
ATOM   3177  O33 POP   149       7.666 -66.363 -70.493  1.00  0.00           O
ATOM   3178  C34 POP   149       6.478 -66.023 -69.912  1.00  0.00           C
ATOM   3179  O35 POP   149       6.401 -65.574 -68.770  1.00  0.00           O
ATOM   3180  C36 POP   149       5.228 -66.139 -70.788  1.00  0.00           C
ATOM   3181  C37 POP   149       4.096 -66.934 -70.135  1.00  0.00           C
ATOM   3182  C38 POP   149       3.027 -67.225 -71.197  1.00  0.00           C
ATOM   3183  C39 POP   149       1.814 -67.967 -70.654  1.00  0.00           C
ATOM   3184  C40 POP   149       1.026 -67.135 -69.647  1.00  0.00           C
ATOM   3185  C41 POP   149      -0.266 -67.875 -69.286  1.00  0.00           C
ATOM   3186  C42 POP   149      -1.110 -67.142 -68.239  1.00  0.00           C
ATOM   3187  C43 POP   149      -1.610 -65.773 -68.714  1.00  0.00           C
ATOM   3188  C44 POP   149      -2.452 -65.156 -67.596  1.00  0.00           C
ATOM   3189  C45 POP   149      -3.075 -63.803 -67.948  1.00  0.00           C
ATOM   3190  C46 POP   149      -3.954 -63.346 -66.778  1.00  0.00           C
ATOM   3191  C47 POP   149      -4.737 -62.068 -67.057  1.00  0.00           C
ATOM   3192  C48 POP   149      -3.849 -60.835 -67.220  1.00  0.00           C
ATOM   3193  C49 POP   149      -4.712 -59.590 -67.397  1.00  0.00           C
ATOM   3194  C50 POP   149      -3.857 -58.322 -67.534  1.00  0.00           C
ATOM   3195  CA1 POP   149     -10.058 -73.522 -66.451  1.00  0.00           C
ATOM   3196  CA2 POP   149     -10.923 -73.010 -65.294  1.00  0.00           C
ATOM   3197  C1  POP   150      10.355   4.490 -36.794  1.00  0.00           C
ATOM   3198  C2  POP   150      12.117   4.666 -38.441  1.00  0.00           C
ATOM   3199  C3  POP   150      12.637   4.165 -36.187  1.00  0.00           C
ATOM   3200  N4  POP   150      11.731   4.938 -37.042  1.00  0.00           N
ATOM   3201  C5  POP   150      11.918   6.358 -36.690  1.00  0.00           C
ATOM   3202  C6  POP   150      11.042   7.317 -37.514  1.00  0.00           C
ATOM   3203  O7  POP   150      11.461   8.662 -37.258  1.00  0.00           O
ATOM   3204  P8  POP   150      11.401   9.711 -38.470  1.00  0.00           P
ATOM   3205  O9  POP   150      10.112   9.556 -39.180  1.00  0.00           O
ATOM   3206  O10 POP   150      11.789  11.044 -37.958  1.00  0.00           O
ATOM   3207  O11 POP   150      12.575   9.145 -39.418  1.00  0.00           O
ATOM   3208  C12 POP   150      13.929   9.591 -39.259  1.00  0.00           C
ATOM   3209  C13 POP   150      14.863   8.558 -38.614  1.00  0.00           C
ATOM   3210  O14 POP   150      16.201   9.082 -38.689  1.00  0.00           O
ATOM   3211  C15 POP   150      17.013   9.140 -37.598  1.00  0.00           C
ATOM   3212  O16 POP   150      16.691   8.784 -36.468  1.00  0.00           O
ATOM   3213  C17 POP   150      18.451   9.590 -37.889  1.00  0.00           C
ATOM   3214  C18 POP   150      18.995   8.839 -39.114  1.00  0.00           C
ATOM   3215  C19 POP   150      20.456   9.193 -39.399  1.00  0.00           C
ATOM   3216  C20 POP   150      20.936   8.300 -40.544  1.00  0.00           C
ATOM   3217  C21 POP   150      22.334   7.756 -40.265  1.00  0.00           C
ATOM   3218  C22 POP   150      23.401   8.855 -40.226  1.00  0.00           C
ATOM   3219  C23 POP   150      24.781   8.200 -40.178  1.00  0.00           C
ATOM   3220  C24 POP   150      24.857   7.141 -41.284  1.00  0.00           C
ATOM   3221  C25 POP   150      26.082   6.686 -41.747  1.00  0.00           C
ATOM   3222  C26 POP   150      27.368   7.312 -41.229  1.00  0.00           C
ATOM   3223  C27 POP   150      28.596   6.627 -41.836  1.00  0.00           C
ATOM   3224  C28 POP   150      29.866   7.335 -41.367  1.00  0.00           C
ATOM   3225  C29 POP   150      31.127   6.630 -41.844  1.00  0.00           C
ATOM   3226  C30 POP   150      32.365   7.401 -41.369  1.00  0.00           C
ATOM   3227  C31 POP   150      33.654   6.700 -41.796  1.00  0.00           C
ATOM   3228  C32 POP   150      14.776   7.229 -39.381  1.00  0.00           C
ATOM   3229  O33 POP   150      15.985   6.448 -39.383  1.00  0.00           O
ATOM   3230  C34 POP   150      16.505   5.756 -38.321  1.00  0.00           C
ATOM   3231  O35 POP   150      15.914   5.533 -37.262  1.00  0.00           O
ATOM   3232  C36 POP   150      17.932   5.263 -38.591  1.00  0.00           C
ATOM   3233  C37 POP   150      18.702   4.815 -37.345  1.00  0.00           C
ATOM   3234  C38 POP   150      20.217   4.934 -37.573  1.00  0.00           C
ATOM   3235  C39 POP   150      20.709   4.191 -38.813  1.00  0.00           C
ATOM   3236  C40 POP   150      22.232   4.345 -38.936  1.00  0.00           C
ATOM   3237  C41 POP   150      22.849   3.826 -40.247  1.00  0.00           C
ATOM   3238  C42 POP   150      23.390   2.403 -40.143  1.00  0.00           C
ATOM   3239  C43 POP   150      24.225   1.984 -41.362  1.00  0.00           C
ATOM   3240  C44 POP   150      25.639   2.556 -41.301  1.00  0.00           C
ATOM   3241  C45 POP   150      26.559   1.969 -42.384  1.00  0.00           C
ATOM   3242  C46 POP   150      28.010   2.354 -42.077  1.00  0.00           C
ATOM   3243  C47 POP   150      29.050   1.658 -42.975  1.00  0.00           C
ATOM   3244  C48 POP   150      29.060   2.181 -44.410  1.00  0.00           C
ATOM   3245  C49 POP   150      30.189   1.509 -45.197  1.00  0.00           C
ATOM   3246  C50 POP   150      30.320   2.086 -46.600  1.00  0.00           C
ATOM   3247  CA1 POP   150      34.883   7.491 -41.332  1.00  0.00           C
ATOM   3248  CA2 POP   150      36.167   6.757 -41.716  1.00  0.00           C
ATOM   3249  C1  POP   151     -23.615 -53.007 -41.220  1.00  0.00           C
ATOM   3250  C2  POP   151     -21.387 -53.238 -42.115  1.00  0.00           C
ATOM   3251  C3  POP   151     -22.625 -51.251 -42.469  1.00  0.00           C
ATOM   3252  N4  POP   151     -22.739 -52.703 -42.366  1.00  0.00           N
ATOM   3253  C5  POP   151     -23.271 -53.211 -43.653  1.00  0.00           C
ATOM   3254  C6  POP   151     -23.625 -54.712 -43.658  1.00  0.00           C
ATOM   3255  O7  POP   151     -23.897 -55.121 -45.004  1.00  0.00           O
ATOM   3256  P8  POP   151     -24.423 -56.607 -45.338  1.00  0.00           P
ATOM   3257  O9  POP   151     -25.557 -56.900 -44.427  1.00  0.00           O
ATOM   3258  O10 POP   151     -24.634 -56.685 -46.801  1.00  0.00           O
ATOM   3259  O11 POP   151     -23.193 -57.563 -44.946  1.00  0.00           O
ATOM   3260  C12 POP   151     -22.840 -58.660 -45.802  1.00  0.00           C
ATOM   3261  C13 POP   151     -21.372 -59.089 -45.641  1.00  0.00           C
ATOM   3262  O14 POP   151     -20.868 -59.709 -46.838  1.00  0.00           O
ATOM   3263  C15 POP   151     -20.416 -58.949 -47.865  1.00  0.00           C
ATOM   3264  O16 POP   151     -20.505 -57.725 -47.930  1.00  0.00           O
ATOM   3265  C17 POP   151     -19.735 -59.737 -48.979  1.00  0.00           C
ATOM   3266  C18 POP   151     -18.283 -59.305 -49.156  1.00  0.00           C
ATOM   3267  C19 POP   151     -17.596 -60.155 -50.231  1.00  0.00           C
ATOM   3268  C20 POP   151     -16.186 -59.645 -50.554  1.00  0.00           C
ATOM   3269  C21 POP   151     -15.101 -60.668 -50.183  1.00  0.00           C
ATOM   3270  C22 POP   151     -13.754 -60.195 -50.743  1.00  0.00           C
ATOM   3271  C23 POP   151     -12.579 -61.074 -50.310  1.00  0.00           C
ATOM   3272  C24 POP   151     -12.472 -61.099 -48.781  1.00  0.00           C
ATOM   3273  C25 POP   151     -11.260 -61.296 -48.132  1.00  0.00           C
ATOM   3274  C26 POP   151      -9.927 -61.450 -48.856  1.00  0.00           C
ATOM   3275  C27 POP   151      -8.826 -61.852 -47.865  1.00  0.00           C
ATOM   3276  C28 POP   151      -7.495 -62.130 -48.566  1.00  0.00           C
ATOM   3277  C29 POP   151      -6.490 -62.743 -47.598  1.00  0.00           C
ATOM   3278  C30 POP   151      -5.208 -63.146 -48.342  1.00  0.00           C
ATOM   3279  C31 POP   151      -4.215 -63.865 -47.431  1.00  0.00           C
ATOM   3280  C32 POP   151     -21.154 -59.964 -44.396  1.00  0.00           C
ATOM   3281  O33 POP   151     -19.884 -60.652 -44.351  1.00  0.00           O
ATOM   3282  C34 POP   151     -18.641 -60.087 -44.388  1.00  0.00           C
ATOM   3283  O35 POP   151     -18.380 -58.957 -44.792  1.00  0.00           O
ATOM   3284  C36 POP   151     -17.526 -61.036 -43.923  1.00  0.00           C
ATOM   3285  C37 POP   151     -16.230 -60.954 -44.743  1.00  0.00           C
ATOM   3286  C38 POP   151     -15.165 -61.854 -44.112  1.00  0.00           C
ATOM   3287  C39 POP   151     -13.863 -61.881 -44.928  1.00  0.00           C
ATOM   3288  C40 POP   151     -12.797 -62.750 -44.247  1.00  0.00           C
ATOM   3289  C41 POP   151     -11.561 -62.834 -45.149  1.00  0.00           C
ATOM   3290  C42 POP   151     -10.382 -63.581 -44.529  1.00  0.00           C
ATOM   3291  C43 POP   151     -10.734 -65.024 -44.174  1.00  0.00           C
ATOM   3292  C44 POP   151      -9.516 -65.731 -43.605  1.00  0.00           C
ATOM   3293  C45 POP   151      -9.882 -67.141 -43.138  1.00  0.00           C
ATOM   3294  C46 POP   151      -8.681 -67.878 -42.554  1.00  0.00           C
ATOM   3295  C47 POP   151      -9.151 -69.216 -41.975  1.00  0.00           C
ATOM   3296  C48 POP   151     -10.230 -68.956 -40.925  1.00  0.00           C
ATOM   3297  C49 POP   151     -10.750 -70.253 -40.311  1.00  0.00           C
ATOM   3298  C50 POP   151     -11.855 -69.957 -39.294  1.00  0.00           C
ATOM   3299  CA1 POP   151      -2.985 -64.291 -48.239  1.00  0.00           C
ATOM   3300  CA2 POP   151      -1.973 -65.040 -47.382  1.00  0.00           C
ATOM   3301  C1  POP   152      59.361  32.327 -58.271  1.00  0.00           C
ATOM   3302  C2  POP   152      57.632  30.639 -58.399  1.00  0.00           C
ATOM   3303  C3  POP   152      57.104  32.876 -57.805  1.00  0.00           C
ATOM   3304  N4  POP   152      58.118  31.819 -57.667  1.00  0.00           N
ATOM   3305  C5  POP   152      58.254  31.532 -56.225  1.00  0.00           C
ATOM   3306  C6  POP   152      59.407  30.583 -55.874  1.00  0.00           C
ATOM   3307  O7  POP   152      59.323  30.190 -54.504  1.00  0.00           O
ATOM   3308  P8  POP   152      58.746  28.730 -54.109  1.00  0.00           P
ATOM   3309  O9  POP   152      59.319  27.732 -55.033  1.00  0.00           O
ATOM   3310  O10 POP   152      58.924  28.556 -52.650  1.00  0.00           O
ATOM   3311  O11 POP   152      57.170  28.876 -54.426  1.00  0.00           O
ATOM   3312  C12 POP   152      56.189  28.369 -53.514  1.00  0.00           C
ATOM   3313  C13 POP   152      55.057  29.376 -53.304  1.00  0.00           C
ATOM   3314  O14 POP   152      54.107  28.814 -52.382  1.00  0.00           O
ATOM   3315  C15 POP   152      54.243  29.004 -51.038  1.00  0.00           C
ATOM   3316  O16 POP   152      55.075  29.751 -50.526  1.00  0.00           O
ATOM   3317  C17 POP   152      53.234  28.269 -50.143  1.00  0.00           C
ATOM   3318  C18 POP   152      51.975  29.094 -49.875  1.00  0.00           C
ATOM   3319  C19 POP   152      51.190  28.559 -48.671  1.00  0.00           C
ATOM   3320  C20 POP   152      50.735  27.103 -48.841  1.00  0.00           C
ATOM   3321  C21 POP   152      49.819  26.689 -47.687  1.00  0.00           C
ATOM   3322  C22 POP   152      49.348  25.235 -47.794  1.00  0.00           C
ATOM   3323  C23 POP   152      48.312  24.909 -46.711  1.00  0.00           C
ATOM   3324  C24 POP   152      47.085  25.791 -46.897  1.00  0.00           C
ATOM   3325  C25 POP   152      46.018  25.830 -46.001  1.00  0.00           C
ATOM   3326  C26 POP   152      45.938  24.990 -44.715  1.00  0.00           C
ATOM   3327  C27 POP   152      44.751  25.521 -43.906  1.00  0.00           C
ATOM   3328  C28 POP   152      44.349  24.699 -42.682  1.00  0.00           C
ATOM   3329  C29 POP   152      43.136  25.392 -42.053  1.00  0.00           C
ATOM   3330  C30 POP   152      42.336  24.549 -41.058  1.00  0.00           C
ATOM   3331  C31 POP   152      43.002  24.348 -39.697  1.00  0.00           C
ATOM   3332  C32 POP   152      54.365  29.669 -54.648  1.00  0.00           C
ATOM   3333  O33 POP   152      53.833  30.996 -54.800  1.00  0.00           O
ATOM   3334  C34 POP   152      52.917  31.601 -53.985  1.00  0.00           C
ATOM   3335  O35 POP   152      52.759  31.358 -52.785  1.00  0.00           O
ATOM   3336  C36 POP   152      52.164  32.758 -54.629  1.00  0.00           C
ATOM   3337  C37 POP   152      51.080  33.303 -53.697  1.00  0.00           C
ATOM   3338  C38 POP   152      50.094  34.203 -54.433  1.00  0.00           C
ATOM   3339  C39 POP   152      48.853  33.411 -54.871  1.00  0.00           C
ATOM   3340  C40 POP   152      48.103  32.801 -53.679  1.00  0.00           C
ATOM   3341  C41 POP   152      46.884  32.044 -54.198  1.00  0.00           C
ATOM   3342  C42 POP   152      46.090  31.342 -53.092  1.00  0.00           C
ATOM   3343  C43 POP   152      44.754  32.038 -52.802  1.00  0.00           C
ATOM   3344  C44 POP   152      43.918  32.154 -54.080  1.00  0.00           C
ATOM   3345  C45 POP   152      42.466  32.509 -53.775  1.00  0.00           C
ATOM   3346  C46 POP   152      41.676  32.699 -55.067  1.00  0.00           C
ATOM   3347  C47 POP   152      40.201  32.319 -54.905  1.00  0.00           C
ATOM   3348  C48 POP   152      39.498  33.122 -53.800  1.00  0.00           C
ATOM   3349  C49 POP   152      38.027  32.727 -53.714  1.00  0.00           C
ATOM   3350  C50 POP   152      37.298  33.529 -52.637  1.00  0.00           C
ATOM   3351  CA1 POP   152      42.015  23.627 -38.768  1.00  0.00           C
ATOM   3352  CA2 POP   152      42.577  23.434 -37.360  1.00  0.00           C
ATOM   3353  C1  POP   153      21.754  15.553 -17.831  1.00  0.00           C
ATOM   3354  C2  POP   153      19.851  14.704 -16.637  1.00  0.00           C
ATOM   3355  C3  POP   153      20.048  17.013 -17.043  1.00  0.00           C
ATOM   3356  N4  POP   153      20.814  15.807 -16.736  1.00  0.00           N
ATOM   3357  C5  POP   153      21.508  16.072 -15.453  1.00  0.00           C
ATOM   3358  C6  POP   153      22.318  14.885 -14.933  1.00  0.00           C
ATOM   3359  O7  POP   153      22.901  15.217 -13.664  1.00  0.00           O
ATOM   3360  P8  POP   153      23.862  14.179 -12.893  1.00  0.00           P
ATOM   3361  O9  POP   153      23.655  14.361 -11.443  1.00  0.00           O
ATOM   3362  O10 POP   153      23.691  12.832 -13.481  1.00  0.00           O
ATOM   3363  O11 POP   153      25.334  14.728 -13.263  1.00  0.00           O
ATOM   3364  C12 POP   153      25.827  14.712 -14.609  1.00  0.00           C
ATOM   3365  C13 POP   153      26.925  15.772 -14.737  1.00  0.00           C
ATOM   3366  O14 POP   153      27.027  16.281 -16.093  1.00  0.00           O
ATOM   3367  C15 POP   153      27.928  15.886 -17.035  1.00  0.00           C
ATOM   3368  O16 POP   153      28.896  16.596 -17.331  1.00  0.00           O
ATOM   3369  C17 POP   153      27.816  14.451 -17.556  1.00  0.00           C
ATOM   3370  C18 POP   153      29.094  13.885 -18.180  1.00  0.00           C
ATOM   3371  C19 POP   153      28.880  12.392 -18.432  1.00  0.00           C
ATOM   3372  C20 POP   153      29.652  11.796 -19.611  1.00  0.00           C
ATOM   3373  C21 POP   153      31.176  11.818 -19.486  1.00  0.00           C
ATOM   3374  C22 POP   153      31.697  10.907 -20.606  1.00  0.00           C
ATOM   3375  C23 POP   153      33.214  10.766 -20.717  1.00  0.00           C
ATOM   3376  C24 POP   153      33.474   9.699 -21.781  1.00  0.00           C
ATOM   3377  C25 POP   153      34.723   9.432 -22.325  1.00  0.00           C
ATOM   3378  C26 POP   153      35.994  10.187 -21.938  1.00  0.00           C
ATOM   3379  C27 POP   153      37.136   9.636 -22.798  1.00  0.00           C
ATOM   3380  C28 POP   153      38.520  10.153 -22.375  1.00  0.00           C
ATOM   3381  C29 POP   153      39.583   9.369 -23.136  1.00  0.00           C
ATOM   3382  C30 POP   153      40.955   9.498 -22.453  1.00  0.00           C
ATOM   3383  C31 POP   153      41.945   8.505 -23.048  1.00  0.00           C
ATOM   3384  C32 POP   153      28.253  15.246 -14.186  1.00  0.00           C
ATOM   3385  O33 POP   153      28.981  16.273 -13.511  1.00  0.00           O
ATOM   3386  C34 POP   153      30.346  16.347 -13.506  1.00  0.00           C
ATOM   3387  O35 POP   153      31.003  16.686 -12.522  1.00  0.00           O
ATOM   3388  C36 POP   153      31.049  15.855 -14.787  1.00  0.00           C
ATOM   3389  C37 POP   153      32.481  15.364 -14.552  1.00  0.00           C
ATOM   3390  C38 POP   153      33.063  14.945 -15.897  1.00  0.00           C
ATOM   3391  C39 POP   153      34.507  14.445 -15.773  1.00  0.00           C
ATOM   3392  C40 POP   153      35.039  14.168 -17.186  1.00  0.00           C
ATOM   3393  C41 POP   153      36.507  13.746 -17.171  1.00  0.00           C
ATOM   3394  C42 POP   153      37.047  13.879 -18.589  1.00  0.00           C
ATOM   3395  C43 POP   153      38.528  13.525 -18.672  1.00  0.00           C
ATOM   3396  C44 POP   153      39.072  13.936 -20.043  1.00  0.00           C
ATOM   3397  C45 POP   153      40.503  13.441 -20.233  1.00  0.00           C
ATOM   3398  C46 POP   153      41.032  13.871 -21.601  1.00  0.00           C
ATOM   3399  C47 POP   153      42.272  13.047 -21.955  1.00  0.00           C
ATOM   3400  C48 POP   153      42.840  13.418 -23.317  1.00  0.00           C
ATOM   3401  C49 POP   153      43.982  12.481 -23.704  1.00  0.00           C
ATOM   3402  C50 POP   153      44.549  12.832 -25.075  1.00  0.00           C
ATOM   3403  CA1 POP   153      43.260   8.505 -22.259  1.00  0.00           C
ATOM   3404  CA2 POP   153      44.219   7.438 -22.787  1.00  0.00           C
ATOM   3405  C1  POP   154      16.664 -22.483-104.385  1.00  0.00           C
ATOM   3406  C2  POP   154      16.052 -24.811-104.500  1.00  0.00           C
ATOM   3407  C3  POP   154      17.484 -23.845-106.133  1.00  0.00           C
ATOM   3408  N4  POP   154      16.312 -23.591-105.286  1.00  0.00           N
ATOM   3409  C5  POP   154      15.184 -23.219-106.167  1.00  0.00           C
ATOM   3410  C6  POP   154      13.812 -23.079-105.484  1.00  0.00           C
ATOM   3411  O7  POP   154      12.935 -22.372-106.368  1.00  0.00           O
ATOM   3412  P8  POP   154      11.324 -22.353-106.228  1.00  0.00           P
ATOM   3413  O9  POP   154      10.833 -21.254-107.085  1.00  0.00           O
ATOM   3414  O10 POP   154      10.821 -23.721-106.445  1.00  0.00           O
ATOM   3415  O11 POP   154      11.047 -21.908-104.702  1.00  0.00           O
ATOM   3416  C12 POP   154       9.908 -21.087-104.405  1.00  0.00           C
ATOM   3417  C13 POP   154       8.688 -21.909-103.978  1.00  0.00           C
ATOM   3418  O14 POP   154       7.477 -21.134-104.070  1.00  0.00           O
ATOM   3419  C15 POP   154       6.820 -20.737-105.193  1.00  0.00           C
ATOM   3420  O16 POP   154       7.134 -21.016-106.353  1.00  0.00           O
ATOM   3421  C17 POP   154       5.555 -19.930-104.851  1.00  0.00           C
ATOM   3422  C18 POP   154       5.151 -18.917-105.937  1.00  0.00           C
ATOM   3423  C19 POP   154       4.416 -17.729-105.320  1.00  0.00           C
ATOM   3424  C20 POP   154       3.139 -18.120-104.570  1.00  0.00           C
ATOM   3425  C21 POP   154       2.581 -16.905-103.813  1.00  0.00           C
ATOM   3426  C22 POP   154       1.248 -17.213-103.121  1.00  0.00           C
ATOM   3427  C23 POP   154       0.846 -16.080-102.176  1.00  0.00           C
ATOM   3428  C24 POP   154       0.704 -14.724-102.875  1.00  0.00           C
ATOM   3429  C25 POP   154      -0.533 -14.215-103.255  1.00  0.00           C
ATOM   3430  C26 POP   154      -1.844 -14.955-102.979  1.00  0.00           C
ATOM   3431  C27 POP   154      -3.043 -14.090-103.401  1.00  0.00           C
ATOM   3432  C28 POP   154      -3.001 -13.767-104.894  1.00  0.00           C
ATOM   3433  C29 POP   154      -4.197 -12.899-105.292  1.00  0.00           C
ATOM   3434  C30 POP   154      -4.253 -12.669-106.810  1.00  0.00           C
ATOM   3435  C31 POP   154      -3.602 -11.354-107.250  1.00  0.00           C
ATOM   3436  C32 POP   154       8.824 -22.344-102.514  1.00  0.00           C
ATOM   3437  O33 POP   154       8.156 -21.427-101.620  1.00  0.00           O
ATOM   3438  C34 POP   154       8.667 -20.217-101.238  1.00  0.00           C
ATOM   3439  O35 POP   154       9.799 -20.064-100.790  1.00  0.00           O
ATOM   3440  C36 POP   154       7.639 -19.088-101.153  1.00  0.00           C
ATOM   3441  C37 POP   154       8.229 -17.803-101.738  1.00  0.00           C
ATOM   3442  C38 POP   154       7.180 -17.017-102.531  1.00  0.00           C
ATOM   3443  C39 POP   154       6.019 -16.529-101.659  1.00  0.00           C
ATOM   3444  C40 POP   154       6.435 -15.396-100.720  1.00  0.00           C
ATOM   3445  C41 POP   154       5.211 -14.841-100.003  1.00  0.00           C
ATOM   3446  C42 POP   154       5.524 -13.548 -99.255  1.00  0.00           C
ATOM   3447  C43 POP   154       4.233 -12.923 -98.726  1.00  0.00           C
ATOM   3448  C44 POP   154       4.475 -11.504 -98.196  1.00  0.00           C
ATOM   3449  C45 POP   154       3.141 -10.841 -97.876  1.00  0.00           C
ATOM   3450  C46 POP   154       3.311  -9.362 -97.536  1.00  0.00           C
ATOM   3451  C47 POP   154       1.949  -8.689 -97.398  1.00  0.00           C
ATOM   3452  C48 POP   154       2.085  -7.181 -97.172  1.00  0.00           C
ATOM   3453  C49 POP   154       0.715  -6.507 -97.145  1.00  0.00           C
ATOM   3454  C50 POP   154       0.855  -4.993 -96.986  1.00  0.00           C
ATOM   3455  CA1 POP   154      -3.754 -11.189-108.767  1.00  0.00           C
ATOM   3456  CA2 POP   154      -3.193  -9.850-109.237  1.00  0.00           C
ATOM   3457  C1  POP   155       1.231 -26.414 -18.934  1.00  0.00           C
ATOM   3458  C2  POP   155       2.047 -27.205 -16.806  1.00  0.00           C
ATOM   3459  C3  POP   155       3.202 -25.492 -17.977  1.00  0.00           C
ATOM   3460  N4  POP   155       2.430 -26.726 -18.150  1.00  0.00           N
ATOM   3461  C5  POP   155       3.296 -27.697 -18.868  1.00  0.00           C
ATOM   3462  C6  POP   155       2.667 -29.088 -19.056  1.00  0.00           C
ATOM   3463  O7  POP   155       3.512 -29.870 -19.896  1.00  0.00           O
ATOM   3464  P8  POP   155       3.364 -31.470 -19.909  1.00  0.00           P
ATOM   3465  O9  POP   155       4.206 -31.975 -18.804  1.00  0.00           O
ATOM   3466  O10 POP   155       1.923 -31.819 -19.915  1.00  0.00           O
ATOM   3467  O11 POP   155       3.976 -31.917 -21.335  1.00  0.00           O
ATOM   3468  C12 POP   155       4.929 -31.113 -22.042  1.00  0.00           C
ATOM   3469  C13 POP   155       5.860 -31.970 -22.910  1.00  0.00           C
ATOM   3470  O14 POP   155       7.034 -31.242 -23.332  1.00  0.00           O
ATOM   3471  C15 POP   155       7.071 -30.280 -24.306  1.00  0.00           C
ATOM   3472  O16 POP   155       6.136 -29.556 -24.659  1.00  0.00           O
ATOM   3473  C17 POP   155       8.467 -30.076 -24.883  1.00  0.00           C
ATOM   3474  C18 POP   155       8.814 -31.271 -25.793  1.00  0.00           C
ATOM   3475  C19 POP   155      10.327 -31.412 -25.937  1.00  0.00           C
ATOM   3476  C20 POP   155      10.942 -30.231 -26.693  1.00  0.00           C
ATOM   3477  C21 POP   155      12.444 -30.161 -26.412  1.00  0.00           C
ATOM   3478  C22 POP   155      13.100 -29.114 -27.313  1.00  0.00           C
ATOM   3479  C23 POP   155      14.355 -28.521 -26.663  1.00  0.00           C
ATOM   3480  C24 POP   155      13.960 -27.731 -25.410  1.00  0.00           C
ATOM   3481  C25 POP   155      14.864 -26.878 -24.791  1.00  0.00           C
ATOM   3482  C26 POP   155      16.282 -26.681 -25.343  1.00  0.00           C
ATOM   3483  C27 POP   155      16.514 -25.276 -25.907  1.00  0.00           C
ATOM   3484  C28 POP   155      15.604 -24.958 -27.090  1.00  0.00           C
ATOM   3485  C29 POP   155      15.945 -23.596 -27.709  1.00  0.00           C
ATOM   3486  C30 POP   155      14.811 -22.592 -27.523  1.00  0.00           C
ATOM   3487  C31 POP   155      15.165 -21.253 -28.168  1.00  0.00           C
ATOM   3488  C32 POP   155       5.150 -32.549 -24.140  1.00  0.00           C
ATOM   3489  O33 POP   155       5.994 -33.533 -24.776  1.00  0.00           O
ATOM   3490  C34 POP   155       5.758 -34.002 -26.024  1.00  0.00           C
ATOM   3491  O35 POP   155       4.991 -33.493 -26.841  1.00  0.00           O
ATOM   3492  C36 POP   155       6.520 -35.285 -26.372  1.00  0.00           C
ATOM   3493  C37 POP   155       7.940 -35.112 -26.925  1.00  0.00           C
ATOM   3494  C38 POP   155       8.676 -36.449 -26.762  1.00  0.00           C
ATOM   3495  C39 POP   155       9.802 -36.698 -27.775  1.00  0.00           C
ATOM   3496  C40 POP   155      10.991 -35.738 -27.691  1.00  0.00           C
ATOM   3497  C41 POP   155      11.955 -36.087 -28.826  1.00  0.00           C
ATOM   3498  C42 POP   155      13.186 -35.186 -28.943  1.00  0.00           C
ATOM   3499  C43 POP   155      14.197 -35.412 -27.819  1.00  0.00           C
ATOM   3500  C44 POP   155      15.608 -35.535 -28.392  1.00  0.00           C
ATOM   3501  C45 POP   155      16.610 -35.816 -27.267  1.00  0.00           C
ATOM   3502  C46 POP   155      18.025 -36.141 -27.764  1.00  0.00           C
ATOM   3503  C47 POP   155      18.731 -34.960 -28.412  1.00  0.00           C
ATOM   3504  C48 POP   155      20.203 -34.989 -28.018  1.00  0.00           C
ATOM   3505  C49 POP   155      21.010 -33.838 -28.631  1.00  0.00           C
ATOM   3506  C50 POP   155      22.458 -33.870 -28.140  1.00  0.00           C
ATOM   3507  CA1 POP   155      14.046 -20.224 -27.975  1.00  0.00           C
ATOM   3508  CA2 POP   155      14.386 -18.902 -28.658  1.00  0.00           C
ATOM   3509  C1  POP   156      52.420  -7.256 -53.473  1.00  0.00           C
ATOM   3510  C2  POP   156      50.146  -8.029 -53.287  1.00  0.00           C
ATOM   3511  C3  POP   156      50.905  -6.954 -55.276  1.00  0.00           C
ATOM   3512  N4  POP   156      51.012  -6.961 -53.808  1.00  0.00           N
ATOM   3513  C5  POP   156      50.594  -5.619 -53.346  1.00  0.00           C
ATOM   3514  C6  POP   156      50.658  -5.418 -51.824  1.00  0.00           C
ATOM   3515  O7  POP   156      50.234  -4.089 -51.504  1.00  0.00           O
ATOM   3516  P8  POP   156      50.113  -3.628 -49.963  1.00  0.00           P
ATOM   3517  O9  POP   156      50.845  -4.578 -49.101  1.00  0.00           O
ATOM   3518  O10 POP   156      50.460  -2.195 -49.873  1.00  0.00           O
ATOM   3519  O11 POP   156      48.543  -3.753 -49.651  1.00  0.00           O
ATOM   3520  C12 POP   156      47.906  -5.032 -49.520  1.00  0.00           C
ATOM   3521  C13 POP   156      46.645  -4.957 -48.660  1.00  0.00           C
ATOM   3522  O14 POP   156      46.936  -4.892 -47.263  1.00  0.00           O
ATOM   3523  C15 POP   156      47.161  -3.722 -46.614  1.00  0.00           C
ATOM   3524  O16 POP   156      48.127  -2.986 -46.794  1.00  0.00           O
ATOM   3525  C17 POP   156      46.230  -3.552 -45.412  1.00  0.00           C
ATOM   3526  C18 POP   156      46.749  -2.582 -44.353  1.00  0.00           C
ATOM   3527  C19 POP   156      45.833  -2.661 -43.134  1.00  0.00           C
ATOM   3528  C20 POP   156      44.424  -2.119 -43.387  1.00  0.00           C
ATOM   3529  C21 POP   156      44.401  -0.601 -43.577  1.00  0.00           C
ATOM   3530  C22 POP   156      42.989  -0.054 -43.321  1.00  0.00           C
ATOM   3531  C23 POP   156      42.969   1.470 -43.417  1.00  0.00           C
ATOM   3532  C24 POP   156      41.695   2.090 -42.826  1.00  0.00           C
ATOM   3533  C25 POP   156      40.473   2.185 -43.509  1.00  0.00           C
ATOM   3534  C26 POP   156      40.281   1.698 -44.940  1.00  0.00           C
ATOM   3535  C27 POP   156      38.884   2.063 -45.452  1.00  0.00           C
ATOM   3536  C28 POP   156      38.612   1.450 -46.825  1.00  0.00           C
ATOM   3537  C29 POP   156      38.414   2.503 -47.912  1.00  0.00           C
ATOM   3538  C30 POP   156      37.114   2.225 -48.664  1.00  0.00           C
ATOM   3539  C31 POP   156      36.926   3.154 -49.869  1.00  0.00           C
ATOM   3540  C32 POP   156      45.788  -6.200 -48.924  1.00  0.00           C
ATOM   3541  O33 POP   156      44.855  -6.469 -47.870  1.00  0.00           O
ATOM   3542  C34 POP   156      43.540  -6.709 -48.164  1.00  0.00           C
ATOM   3543  O35 POP   156      42.937  -6.137 -49.060  1.00  0.00           O
ATOM   3544  C36 POP   156      42.819  -7.632 -47.162  1.00  0.00           C
ATOM   3545  C37 POP   156      41.338  -7.785 -47.522  1.00  0.00           C
ATOM   3546  C38 POP   156      40.707  -9.073 -46.972  1.00  0.00           C
ATOM   3547  C39 POP   156      40.450 -10.042 -48.126  1.00  0.00           C
ATOM   3548  C40 POP   156      39.555 -11.219 -47.739  1.00  0.00           C
ATOM   3549  C41 POP   156      39.290 -12.093 -48.960  1.00  0.00           C
ATOM   3550  C42 POP   156      38.325 -13.241 -48.663  1.00  0.00           C
ATOM   3551  C43 POP   156      38.101 -14.107 -49.906  1.00  0.00           C
ATOM   3552  C44 POP   156      37.302 -13.402 -51.011  1.00  0.00           C
ATOM   3553  C45 POP   156      35.830 -13.210 -50.638  1.00  0.00           C
ATOM   3554  C46 POP   156      34.940 -12.996 -51.865  1.00  0.00           C
ATOM   3555  C47 POP   156      35.376 -11.762 -52.666  1.00  0.00           C
ATOM   3556  C48 POP   156      34.500 -11.486 -53.890  1.00  0.00           C
ATOM   3557  C49 POP   156      34.903 -10.160 -54.545  1.00  0.00           C
ATOM   3558  C50 POP   156      34.094  -9.894 -55.819  1.00  0.00           C
ATOM   3559  CA1 POP   156      35.611   2.850 -50.583  1.00  0.00           C
ATOM   3560  CA2 POP   156      35.442   3.692 -51.847  1.00  0.00           C
ATOM   3561  C1  POP   157     -10.183 -20.007 -61.876  1.00  0.00           C
ATOM   3562  C2  POP   157     -12.397 -19.129 -61.326  1.00  0.00           C
ATOM   3563  C3  POP   157     -10.437 -18.019 -60.588  1.00  0.00           C
ATOM   3564  N4  POP   157     -11.018 -19.343 -60.852  1.00  0.00           N
ATOM   3565  C5  POP   157     -10.989 -20.125 -59.608  1.00  0.00           C
ATOM   3566  C6  POP   157     -11.625 -21.518 -59.737  1.00  0.00           C
ATOM   3567  O7  POP   157     -11.206 -22.281 -58.607  1.00  0.00           O
ATOM   3568  P8  POP   157     -10.477 -23.695 -58.846  1.00  0.00           P
ATOM   3569  O9  POP   157      -9.739 -24.006 -57.606  1.00  0.00           O
ATOM   3570  O10 POP   157     -11.436 -24.672 -59.379  1.00  0.00           O
ATOM   3571  O11 POP   157      -9.364 -23.423 -59.967  1.00  0.00           O
ATOM   3572  C12 POP   157      -8.148 -24.130 -59.753  1.00  0.00           C
ATOM   3573  C13 POP   157      -7.041 -23.841 -60.761  1.00  0.00           C
ATOM   3574  O14 POP   157      -5.795 -24.340 -60.229  1.00  0.00           O
ATOM   3575  C15 POP   157      -5.236 -24.025 -59.018  1.00  0.00           C
ATOM   3576  O16 POP   157      -5.727 -23.286 -58.172  1.00  0.00           O
ATOM   3577  C17 POP   157      -3.838 -24.617 -58.819  1.00  0.00           C
ATOM   3578  C18 POP   157      -3.161 -24.077 -57.552  1.00  0.00           C
ATOM   3579  C19 POP   157      -1.681 -23.808 -57.826  1.00  0.00           C
ATOM   3580  C20 POP   157      -0.978 -25.080 -58.299  1.00  0.00           C
ATOM   3581  C21 POP   157       0.518 -24.819 -58.536  1.00  0.00           C
ATOM   3582  C22 POP   157       1.228 -26.113 -58.907  1.00  0.00           C
ATOM   3583  C23 POP   157       2.742 -25.953 -58.956  1.00  0.00           C
ATOM   3584  C24 POP   157       3.233 -25.052 -60.091  1.00  0.00           C
ATOM   3585  C25 POP   157       4.598 -24.814 -60.286  1.00  0.00           C
ATOM   3586  C26 POP   157       5.676 -25.444 -59.394  1.00  0.00           C
ATOM   3587  C27 POP   157       5.955 -26.915 -59.724  1.00  0.00           C
ATOM   3588  C28 POP   157       6.855 -27.586 -58.680  1.00  0.00           C
ATOM   3589  C29 POP   157       6.913 -29.095 -58.946  1.00  0.00           C
ATOM   3590  C30 POP   157       7.585 -29.880 -57.815  1.00  0.00           C
ATOM   3591  C31 POP   157       9.117 -29.789 -57.821  1.00  0.00           C
ATOM   3592  C32 POP   157      -6.947 -22.336 -61.085  1.00  0.00           C
ATOM   3593  O33 POP   157      -6.288 -22.161 -62.349  1.00  0.00           O
ATOM   3594  C34 POP   157      -4.968 -22.418 -62.498  1.00  0.00           C
ATOM   3595  O35 POP   157      -4.094 -22.005 -61.731  1.00  0.00           O
ATOM   3596  C36 POP   157      -4.630 -23.284 -63.711  1.00  0.00           C
ATOM   3597  C37 POP   157      -3.136 -23.579 -63.817  1.00  0.00           C
ATOM   3598  C38 POP   157      -2.827 -24.785 -64.698  1.00  0.00           C
ATOM   3599  C39 POP   157      -1.313 -24.934 -64.857  1.00  0.00           C
ATOM   3600  C40 POP   157      -0.955 -26.196 -65.642  1.00  0.00           C
ATOM   3601  C41 POP   157       0.558 -26.220 -65.902  1.00  0.00           C
ATOM   3602  C42 POP   157       0.994 -27.498 -66.616  1.00  0.00           C
ATOM   3603  C43 POP   157       2.498 -27.436 -66.914  1.00  0.00           C
ATOM   3604  C44 POP   157       2.993 -28.736 -67.542  1.00  0.00           C
ATOM   3605  C45 POP   157       4.495 -28.650 -67.840  1.00  0.00           C
ATOM   3606  C46 POP   157       4.998 -29.953 -68.472  1.00  0.00           C
ATOM   3607  C47 POP   157       6.471 -29.867 -68.875  1.00  0.00           C
ATOM   3608  C48 POP   157       7.396 -30.483 -67.825  1.00  0.00           C
ATOM   3609  C49 POP   157       8.854 -30.417 -68.290  1.00  0.00           C
ATOM   3610  C50 POP   157       9.790 -31.097 -67.286  1.00  0.00           C
ATOM   3611  CA1 POP   157       9.683 -30.656 -56.695  1.00  0.00           C
ATOM   3612  CA2 POP   157      11.209 -30.716 -56.735  1.00  0.00           C
ATOM   3613  C1  POP   158     -21.600 -36.576 -56.530  1.00  0.00           C
ATOM   3614  C2  POP   158     -20.348 -37.257 -54.592  1.00  0.00           C
ATOM   3615  C3  POP   158     -19.778 -35.253 -55.740  1.00  0.00           C
ATOM   3616  N4  POP   158     -20.255 -36.636 -55.916  1.00  0.00           N
ATOM   3617  C5  POP   158     -19.301 -37.323 -56.804  1.00  0.00           C
ATOM   3618  C6  POP   158     -19.559 -38.821 -56.998  1.00  0.00           C
ATOM   3619  O7  POP   158     -18.654 -39.320 -57.990  1.00  0.00           O
ATOM   3620  P8  POP   158     -18.032 -40.799 -57.892  1.00  0.00           P
ATOM   3621  O9  POP   158     -18.928 -41.654 -57.078  1.00  0.00           O
ATOM   3622  O10 POP   158     -17.642 -41.240 -59.245  1.00  0.00           O
ATOM   3623  O11 POP   158     -16.686 -40.511 -57.058  1.00  0.00           O
ATOM   3624  C12 POP   158     -15.992 -41.571 -56.395  1.00  0.00           C
ATOM   3625  C13 POP   158     -14.504 -41.261 -56.262  1.00  0.00           C
ATOM   3626  O14 POP   158     -13.795 -42.468 -55.926  1.00  0.00           O
ATOM   3627  C15 POP   158     -12.833 -42.963 -56.762  1.00  0.00           C
ATOM   3628  O16 POP   158     -12.330 -42.332 -57.682  1.00  0.00           O
ATOM   3629  C17 POP   158     -12.410 -44.412 -56.471  1.00  0.00           C
ATOM   3630  C18 POP   158     -10.941 -44.708 -56.766  1.00  0.00           C
ATOM   3631  C19 POP   158     -10.685 -46.222 -56.705  1.00  0.00           C
ATOM   3632  C20 POP   158      -9.203 -46.604 -56.814  1.00  0.00           C
ATOM   3633  C21 POP   158      -8.501 -46.248 -58.133  1.00  0.00           C
ATOM   3634  C22 POP   158      -8.701 -47.316 -59.214  1.00  0.00           C
ATOM   3635  C23 POP   158      -7.842 -46.999 -60.451  1.00  0.00           C
ATOM   3636  C24 POP   158      -8.156 -47.898 -61.657  1.00  0.00           C
ATOM   3637  C25 POP   158      -7.626 -49.172 -61.882  1.00  0.00           C
ATOM   3638  C26 POP   158      -6.616 -49.849 -60.945  1.00  0.00           C
ATOM   3639  C27 POP   158      -6.093 -51.169 -61.523  1.00  0.00           C
ATOM   3640  C28 POP   158      -6.737 -52.386 -60.866  1.00  0.00           C
ATOM   3641  C29 POP   158      -5.735 -53.257 -60.098  1.00  0.00           C
ATOM   3642  C30 POP   158      -4.777 -54.038 -60.997  1.00  0.00           C
ATOM   3643  C31 POP   158      -3.866 -54.934 -60.131  1.00  0.00           C
ATOM   3644  C32 POP   158     -14.281 -40.107 -55.275  1.00  0.00           C
ATOM   3645  O33 POP   158     -12.905 -39.706 -55.202  1.00  0.00           O
ATOM   3646  C34 POP   158     -12.049 -40.255 -54.294  1.00  0.00           C
ATOM   3647  O35 POP   158     -12.386 -40.677 -53.190  1.00  0.00           O
ATOM   3648  C36 POP   158     -10.569 -40.091 -54.652  1.00  0.00           C
ATOM   3649  C37 POP   158      -9.815 -41.414 -54.488  1.00  0.00           C
ATOM   3650  C38 POP   158      -8.479 -41.342 -55.222  1.00  0.00           C
ATOM   3651  C39 POP   158      -7.613 -40.216 -54.659  1.00  0.00           C
ATOM   3652  C40 POP   158      -6.422 -39.911 -55.559  1.00  0.00           C
ATOM   3653  C41 POP   158      -5.509 -41.110 -55.790  1.00  0.00           C
ATOM   3654  C42 POP   158      -4.368 -40.685 -56.722  1.00  0.00           C
ATOM   3655  C43 POP   158      -3.369 -41.813 -56.958  1.00  0.00           C
ATOM   3656  C44 POP   158      -3.998 -43.011 -57.676  1.00  0.00           C
ATOM   3657  C45 POP   158      -2.940 -44.121 -57.762  1.00  0.00           C
ATOM   3658  C46 POP   158      -3.431 -45.367 -58.500  1.00  0.00           C
ATOM   3659  C47 POP   158      -3.688 -45.096 -59.980  1.00  0.00           C
ATOM   3660  C48 POP   158      -3.871 -46.412 -60.734  1.00  0.00           C
ATOM   3661  C49 POP   158      -4.039 -46.183 -62.239  1.00  0.00           C
ATOM   3662  C50 POP   158      -4.107 -47.515 -62.990  1.00  0.00           C
ATOM   3663  CA1 POP   158      -2.980 -55.844 -60.976  1.00  0.00           C
ATOM   3664  CA2 POP   158      -2.118 -56.744 -60.086  1.00  0.00           C
ATOM   3665  C1  POP   159      30.406  -1.314-105.877  1.00  0.00           C
ATOM   3666  C2  POP   159      31.844   0.608-105.685  1.00  0.00           C
ATOM   3667  C3  POP   159      31.704  -0.996-103.934  1.00  0.00           C
ATOM   3668  N4  POP   159      30.922  -0.288-104.963  1.00  0.00           N
ATOM   3669  C5  POP   159      29.850   0.469-104.292  1.00  0.00           C
ATOM   3670  C6  POP   159      28.884   1.179-105.262  1.00  0.00           C
ATOM   3671  O7  POP   159      27.953   1.986-104.542  1.00  0.00           O
ATOM   3672  P8  POP   159      26.859   2.867-105.334  1.00  0.00           P
ATOM   3673  O9  POP   159      26.850   4.212-104.724  1.00  0.00           O
ATOM   3674  O10 POP   159      27.095   2.745-106.799  1.00  0.00           O
ATOM   3675  O11 POP   159      25.474   2.125-104.991  1.00  0.00           O
ATOM   3676  C12 POP   159      24.728   2.527-103.842  1.00  0.00           C
ATOM   3677  C13 POP   159      23.340   3.049-104.226  1.00  0.00           C
ATOM   3678  O14 POP   159      22.717   3.793-103.152  1.00  0.00           O
ATOM   3679  C15 POP   159      22.335   3.312-101.923  1.00  0.00           C
ATOM   3680  O16 POP   159      22.449   2.150-101.551  1.00  0.00           O
ATOM   3681  C17 POP   159      21.744   4.361-100.981  1.00  0.00           C
ATOM   3682  C18 POP   159      20.291   4.702-101.349  1.00  0.00           C
ATOM   3683  C19 POP   159      19.652   5.601-100.288  1.00  0.00           C
ATOM   3684  C20 POP   159      19.540   4.900 -98.939  1.00  0.00           C
ATOM   3685  C21 POP   159      18.856   5.792 -97.891  1.00  0.00           C
ATOM   3686  C22 POP   159      18.656   5.032 -96.575  1.00  0.00           C
ATOM   3687  C23 POP   159      17.992   5.904 -95.496  1.00  0.00           C
ATOM   3688  C24 POP   159      17.746   5.088 -94.227  1.00  0.00           C
ATOM   3689  C25 POP   159      17.251   5.677 -93.059  1.00  0.00           C
ATOM   3690  C26 POP   159      16.913   7.165 -93.002  1.00  0.00           C
ATOM   3691  C27 POP   159      15.404   7.447 -93.104  1.00  0.00           C
ATOM   3692  C28 POP   159      14.843   7.875 -91.749  1.00  0.00           C
ATOM   3693  C29 POP   159      13.401   8.379 -91.849  1.00  0.00           C
ATOM   3694  C30 POP   159      12.929   8.911 -90.496  1.00  0.00           C
ATOM   3695  C31 POP   159      11.500   9.478 -90.594  1.00  0.00           C
ATOM   3696  C32 POP   159      22.500   1.880-104.772  1.00  0.00           C
ATOM   3697  O33 POP   159      21.087   2.087-104.721  1.00  0.00           O
ATOM   3698  C34 POP   159      20.350   2.977-105.449  1.00  0.00           C
ATOM   3699  O35 POP   159      20.727   3.564-106.465  1.00  0.00           O
ATOM   3700  C36 POP   159      18.884   2.960-105.016  1.00  0.00           C
ATOM   3701  C37 POP   159      17.967   4.014-105.644  1.00  0.00           C
ATOM   3702  C38 POP   159      16.567   3.778-105.071  1.00  0.00           C
ATOM   3703  C39 POP   159      15.502   4.686-105.686  1.00  0.00           C
ATOM   3704  C40 POP   159      15.793   6.151-105.402  1.00  0.00           C
ATOM   3705  C41 POP   159      14.677   7.014-106.012  1.00  0.00           C
ATOM   3706  C42 POP   159      14.921   8.497-105.740  1.00  0.00           C
ATOM   3707  C43 POP   159      13.838   9.342-106.390  1.00  0.00           C
ATOM   3708  C44 POP   159      12.438   9.041-105.835  1.00  0.00           C
ATOM   3709  C45 POP   159      11.432   9.999-106.492  1.00  0.00           C
ATOM   3710  C46 POP   159      10.036   9.918-105.893  1.00  0.00           C
ATOM   3711  C47 POP   159       9.170   8.826-106.531  1.00  0.00           C
ATOM   3712  C48 POP   159       7.736   8.953-106.007  1.00  0.00           C
ATOM   3713  C49 POP   159       6.793   7.963-106.688  1.00  0.00           C
ATOM   3714  C50 POP   159       5.352   8.175-106.201  1.00  0.00           C
ATOM   3715  CA1 POP   159      11.044  10.012 -89.235  1.00  0.00           C
ATOM   3716  CA2 POP   159       9.632  10.599 -89.316  1.00  0.00           C
ATOM   3717  C1  POP   160      61.174  15.599 -34.525  1.00  0.00           C
ATOM   3718  C2  POP   160      60.744  13.837 -32.940  1.00  0.00           C
ATOM   3719  C3  POP   160      59.071  14.494 -34.491  1.00  0.00           C
ATOM   3720  N4  POP   160      60.162  14.988 -33.641  1.00  0.00           N
ATOM   3721  C5  POP   160      59.594  15.977 -32.699  1.00  0.00           C
ATOM   3722  C6  POP   160      60.647  16.597 -31.766  1.00  0.00           C
ATOM   3723  O7  POP   160      60.027  17.509 -30.866  1.00  0.00           O
ATOM   3724  P8  POP   160      60.941  18.279 -29.784  1.00  0.00           P
ATOM   3725  O9  POP   160      62.219  18.664 -30.434  1.00  0.00           O
ATOM   3726  O10 POP   160      60.116  19.334 -29.144  1.00  0.00           O
ATOM   3727  O11 POP   160      61.253  17.129 -28.699  1.00  0.00           O
ATOM   3728  C12 POP   160      60.343  16.844 -27.636  1.00  0.00           C
ATOM   3729  C13 POP   160      59.192  15.927 -28.057  1.00  0.00           C
ATOM   3730  O14 POP   160      58.060  16.052 -27.169  1.00  0.00           O
ATOM   3731  C15 POP   160      57.231  17.149 -27.185  1.00  0.00           C
ATOM   3732  O16 POP   160      57.462  18.183 -27.808  1.00  0.00           O
ATOM   3733  C17 POP   160      55.923  16.981 -26.413  1.00  0.00           C
ATOM   3734  C18 POP   160      55.773  17.972 -25.258  1.00  0.00           C
ATOM   3735  C19 POP   160      54.363  17.873 -24.651  1.00  0.00           C
ATOM   3736  C20 POP   160      54.210  18.714 -23.381  1.00  0.00           C
ATOM   3737  C21 POP   160      52.822  18.527 -22.754  1.00  0.00           C
ATOM   3738  C22 POP   160      52.789  19.079 -21.325  1.00  0.00           C
ATOM   3739  C23 POP   160      51.466  18.771 -20.613  1.00  0.00           C
ATOM   3740  C24 POP   160      50.300  19.580 -21.186  1.00  0.00           C
ATOM   3741  C25 POP   160      48.991  19.330 -20.774  1.00  0.00           C
ATOM   3742  C26 POP   160      48.688  18.228 -19.746  1.00  0.00           C
ATOM   3743  C27 POP   160      47.228  17.785 -19.882  1.00  0.00           C
ATOM   3744  C28 POP   160      46.892  16.614 -18.957  1.00  0.00           C
ATOM   3745  C29 POP   160      45.785  15.744 -19.541  1.00  0.00           C
ATOM   3746  C30 POP   160      45.497  14.568 -18.611  1.00  0.00           C
ATOM   3747  C31 POP   160      44.653  13.471 -19.271  1.00  0.00           C
ATOM   3748  C32 POP   160      59.684  14.476 -28.169  1.00  0.00           C
ATOM   3749  O33 POP   160      58.670  13.592 -28.675  1.00  0.00           O
ATOM   3750  C34 POP   160      57.713  12.967 -27.930  1.00  0.00           C
ATOM   3751  O35 POP   160      56.554  12.823 -28.319  1.00  0.00           O
ATOM   3752  C36 POP   160      58.058  12.577 -26.487  1.00  0.00           C
ATOM   3753  C37 POP   160      57.077  13.198 -25.483  1.00  0.00           C
ATOM   3754  C38 POP   160      57.360  12.705 -24.058  1.00  0.00           C
ATOM   3755  C39 POP   160      56.699  13.628 -23.037  1.00  0.00           C
ATOM   3756  C40 POP   160      55.169  13.641 -23.109  1.00  0.00           C
ATOM   3757  C41 POP   160      54.671  14.801 -22.235  1.00  0.00           C
ATOM   3758  C42 POP   160      53.155  14.826 -22.054  1.00  0.00           C
ATOM   3759  C43 POP   160      52.741  13.963 -20.868  1.00  0.00           C
ATOM   3760  C44 POP   160      51.252  14.114 -20.567  1.00  0.00           C
ATOM   3761  C45 POP   160      50.882  13.294 -19.329  1.00  0.00           C
ATOM   3762  C46 POP   160      49.391  13.461 -18.996  1.00  0.00           C
ATOM   3763  C47 POP   160      49.013  12.636 -17.770  1.00  0.00           C
ATOM   3764  C48 POP   160      48.358  13.534 -16.716  1.00  0.00           C
ATOM   3765  C49 POP   160      47.794  12.713 -15.555  1.00  0.00           C
ATOM   3766  C50 POP   160      47.044  13.614 -14.574  1.00  0.00           C
ATOM   3767  CA1 POP   160      44.464  12.289 -18.306  1.00  0.00           C
ATOM   3768  CA2 POP   160      43.697  11.148 -18.965  1.00  0.00           C
ATOM   3769  C1  POP   161      54.553   2.628 -36.987  1.00  0.00           C
ATOM   3770  C2  POP   161      56.628   3.840 -36.973  1.00  0.00           C
ATOM   3771  C3  POP   161      55.810   2.938 -38.986  1.00  0.00           C
ATOM   3772  N4  POP   161      55.914   2.693 -37.548  1.00  0.00           N
ATOM   3773  C5  POP   161      56.635   1.424 -37.303  1.00  0.00           C
ATOM   3774  C6  POP   161      56.969   1.216 -35.817  1.00  0.00           C
ATOM   3775  O7  POP   161      57.577  -0.054 -35.559  1.00  0.00           O
ATOM   3776  P8  POP   161      58.224  -0.332 -34.102  1.00  0.00           P
ATOM   3777  O9  POP   161      58.887  -1.649 -34.148  1.00  0.00           O
ATOM   3778  O10 POP   161      59.016   0.849 -33.708  1.00  0.00           O
ATOM   3779  O11 POP   161      56.943  -0.458 -33.123  1.00  0.00           O
ATOM   3780  C12 POP   161      56.311   0.702 -32.563  1.00  0.00           C
ATOM   3781  C13 POP   161      55.053   0.357 -31.764  1.00  0.00           C
ATOM   3782  O14 POP   161      54.088   1.429 -31.886  1.00  0.00           O
ATOM   3783  C15 POP   161      52.759   1.230 -31.651  1.00  0.00           C
ATOM   3784  O16 POP   161      52.302   0.257 -31.054  1.00  0.00           O
ATOM   3785  C17 POP   161      51.823   2.357 -32.090  1.00  0.00           C
ATOM   3786  C18 POP   161      51.417   3.263 -30.928  1.00  0.00           C
ATOM   3787  C19 POP   161      50.129   4.013 -31.271  1.00  0.00           C
ATOM   3788  C20 POP   161      48.971   3.025 -31.437  1.00  0.00           C
ATOM   3789  C21 POP   161      48.126   2.937 -30.164  1.00  0.00           C
ATOM   3790  C22 POP   161      47.131   1.774 -30.199  1.00  0.00           C
ATOM   3791  C23 POP   161      46.048   1.864 -31.284  1.00  0.00           C
ATOM   3792  C24 POP   161      45.200   0.589 -31.176  1.00  0.00           C
ATOM   3793  C25 POP   161      44.056   0.327 -31.913  1.00  0.00           C
ATOM   3794  C26 POP   161      43.454   1.250 -32.967  1.00  0.00           C
ATOM   3795  C27 POP   161      42.106   0.642 -33.387  1.00  0.00           C
ATOM   3796  C28 POP   161      41.419   1.353 -34.560  1.00  0.00           C
ATOM   3797  C29 POP   161      40.093   0.650 -34.860  1.00  0.00           C
ATOM   3798  C30 POP   161      39.464   1.102 -36.183  1.00  0.00           C
ATOM   3799  C31 POP   161      39.107   2.591 -36.211  1.00  0.00           C
ATOM   3800  C32 POP   161      55.481  -0.059 -30.348  1.00  0.00           C
ATOM   3801  O33 POP   161      54.807   0.574 -29.241  1.00  0.00           O
ATOM   3802  C34 POP   161      55.022   1.868 -28.875  1.00  0.00           C
ATOM   3803  O35 POP   161      55.775   2.634 -29.478  1.00  0.00           O
ATOM   3804  C36 POP   161      54.220   2.309 -27.633  1.00  0.00           C
ATOM   3805  C37 POP   161      53.799   3.785 -27.659  1.00  0.00           C
ATOM   3806  C38 POP   161      54.930   4.729 -27.253  1.00  0.00           C
ATOM   3807  C39 POP   161      54.925   5.989 -28.121  1.00  0.00           C
ATOM   3808  C40 POP   161      53.621   6.784 -27.990  1.00  0.00           C
ATOM   3809  C41 POP   161      53.635   7.926 -29.010  1.00  0.00           C
ATOM   3810  C42 POP   161      53.361   9.292 -28.376  1.00  0.00           C
ATOM   3811  C43 POP   161      51.944   9.394 -27.799  1.00  0.00           C
ATOM   3812  C44 POP   161      51.704  10.819 -27.308  1.00  0.00           C
ATOM   3813  C45 POP   161      50.276  11.027 -26.792  1.00  0.00           C
ATOM   3814  C46 POP   161      50.086  12.478 -26.363  1.00  0.00           C
ATOM   3815  C47 POP   161      50.326  13.443 -27.526  1.00  0.00           C
ATOM   3816  C48 POP   161      50.334  14.882 -27.027  1.00  0.00           C
ATOM   3817  C49 POP   161      50.566  15.878 -28.162  1.00  0.00           C
ATOM   3818  C50 POP   161      50.743  17.293 -27.613  1.00  0.00           C
ATOM   3819  CA1 POP   161      38.445   2.947 -37.547  1.00  0.00           C
ATOM   3820  CA2 POP   161      38.071   4.423 -37.621  1.00  0.00           C
ATOM   3821  C1  POP   162      61.297  16.240 -51.106  1.00  0.00           C
ATOM   3822  C2  POP   162      60.085  18.241 -51.680  1.00  0.00           C
ATOM   3823  C3  POP   162      60.181  17.491 -49.431  1.00  0.00           C
ATOM   3824  N4  POP   162      60.089  17.035 -50.833  1.00  0.00           N
ATOM   3825  C5  POP   162      58.852  16.237 -50.976  1.00  0.00           C
ATOM   3826  C6  POP   162      58.617  15.673 -52.383  1.00  0.00           C
ATOM   3827  O7  POP   162      57.499  14.778 -52.379  1.00  0.00           O
ATOM   3828  P8  POP   162      57.010  14.041 -53.730  1.00  0.00           P
ATOM   3829  O9  POP   162      57.762  14.602 -54.877  1.00  0.00           O
ATOM   3830  O10 POP   162      57.051  12.586 -53.505  1.00  0.00           O
ATOM   3831  O11 POP   162      55.478  14.531 -53.854  1.00  0.00           O
ATOM   3832  C12 POP   162      54.440  13.907 -53.081  1.00  0.00           C
ATOM   3833  C13 POP   162      53.178  14.778 -53.044  1.00  0.00           C
ATOM   3834  O14 POP   162      52.332  14.473 -51.908  1.00  0.00           O
ATOM   3835  C15 POP   162      51.589  13.344 -51.730  1.00  0.00           C
ATOM   3836  O16 POP   162      51.659  12.311 -52.397  1.00  0.00           O
ATOM   3837  C17 POP   162      50.630  13.446 -50.528  1.00  0.00           C
ATOM   3838  C18 POP   162      49.199  13.770 -50.957  1.00  0.00           C
ATOM   3839  C19 POP   162      48.397  14.293 -49.757  1.00  0.00           C
ATOM   3840  C20 POP   162      46.923  14.542 -50.093  1.00  0.00           C
ATOM   3841  C21 POP   162      46.214  15.324 -48.984  1.00  0.00           C
ATOM   3842  C22 POP   162      44.734  15.507 -49.326  1.00  0.00           C
ATOM   3843  C23 POP   162      44.056  16.643 -48.556  1.00  0.00           C
ATOM   3844  C24 POP   162      43.929  16.445 -47.046  1.00  0.00           C
ATOM   3845  C25 POP   162      43.392  17.486 -46.297  1.00  0.00           C
ATOM   3846  C26 POP   162      42.993  18.754 -47.058  1.00  0.00           C
ATOM   3847  C27 POP   162      42.633  19.970 -46.191  1.00  0.00           C
ATOM   3848  C28 POP   162      41.367  19.795 -45.355  1.00  0.00           C
ATOM   3849  C29 POP   162      40.720  21.180 -45.214  1.00  0.00           C
ATOM   3850  C30 POP   162      40.093  21.414 -43.837  1.00  0.00           C
ATOM   3851  C31 POP   162      39.439  22.802 -43.807  1.00  0.00           C
ATOM   3852  C32 POP   162      52.384  14.702 -54.344  1.00  0.00           C
ATOM   3853  O33 POP   162      51.196  15.494 -54.217  1.00  0.00           O
ATOM   3854  C34 POP   162      50.074  15.224 -54.930  1.00  0.00           C
ATOM   3855  O35 POP   162      49.912  14.215 -55.604  1.00  0.00           O
ATOM   3856  C36 POP   162      48.912  16.188 -54.673  1.00  0.00           C
ATOM   3857  C37 POP   162      47.590  15.671 -55.255  1.00  0.00           C
ATOM   3858  C38 POP   162      46.451  16.657 -54.995  1.00  0.00           C
ATOM   3859  C39 POP   162      45.532  16.182 -53.870  1.00  0.00           C
ATOM   3860  C40 POP   162      44.442  17.229 -53.631  1.00  0.00           C
ATOM   3861  C41 POP   162      43.428  16.802 -52.568  1.00  0.00           C
ATOM   3862  C42 POP   162      42.451  17.952 -52.329  1.00  0.00           C
ATOM   3863  C43 POP   162      41.377  17.631 -51.277  1.00  0.00           C
ATOM   3864  C44 POP   162      40.495  18.867 -51.108  1.00  0.00           C
ATOM   3865  C45 POP   162      39.350  18.673 -50.112  1.00  0.00           C
ATOM   3866  C46 POP   162      38.528  19.962 -50.076  1.00  0.00           C
ATOM   3867  C47 POP   162      37.262  19.852 -49.220  1.00  0.00           C
ATOM   3868  C48 POP   162      37.551  19.600 -47.741  1.00  0.00           C
ATOM   3869  C49 POP   162      36.242  19.579 -46.946  1.00  0.00           C
ATOM   3870  C50 POP   162      36.488  19.360 -45.460  1.00  0.00           C
ATOM   3871  CA1 POP   162      38.916  23.150 -42.410  1.00  0.00           C
ATOM   3872  CA2 POP   162      38.182  24.495 -42.409  1.00  0.00           C
ATOM   3873  C1  POP   163      -1.766 -11.240 -33.347  1.00  0.00           C
ATOM   3874  C2  POP   163       0.312 -11.851 -34.189  1.00  0.00           C
ATOM   3875  C3  POP   163      -1.287 -10.956 -35.687  1.00  0.00           C
ATOM   3876  N4  POP   163      -1.105 -11.824 -34.520  1.00  0.00           N
ATOM   3877  C5  POP   163      -1.681 -13.124 -34.912  1.00  0.00           C
ATOM   3878  C6  POP   163      -1.680 -14.172 -33.794  1.00  0.00           C
ATOM   3879  O7  POP   163      -2.297 -15.362 -34.283  1.00  0.00           O
ATOM   3880  P8  POP   163      -2.437 -16.659 -33.341  1.00  0.00           P
ATOM   3881  O9  POP   163      -1.702 -16.422 -32.073  1.00  0.00           O
ATOM   3882  O10 POP   163      -3.861 -17.025 -33.280  1.00  0.00           O
ATOM   3883  O11 POP   163      -1.634 -17.784 -34.180  1.00  0.00           O
ATOM   3884  C12 POP   163      -0.230 -17.625 -34.378  1.00  0.00           C
ATOM   3885  C13 POP   163       0.490 -18.831 -34.987  1.00  0.00           C
ATOM   3886  O14 POP   163       1.925 -18.609 -34.936  1.00  0.00           O
ATOM   3887  C15 POP   163       2.603 -17.599 -35.550  1.00  0.00           C
ATOM   3888  O16 POP   163       2.118 -16.715 -36.247  1.00  0.00           O
ATOM   3889  C17 POP   163       4.123 -17.693 -35.387  1.00  0.00           C
ATOM   3890  C18 POP   163       4.693 -18.588 -36.492  1.00  0.00           C
ATOM   3891  C19 POP   163       6.175 -18.890 -36.310  1.00  0.00           C
ATOM   3892  C20 POP   163       6.579 -19.855 -37.430  1.00  0.00           C
ATOM   3893  C21 POP   163       8.009 -20.364 -37.329  1.00  0.00           C
ATOM   3894  C22 POP   163       8.178 -21.421 -38.417  1.00  0.00           C
ATOM   3895  C23 POP   163       9.491 -22.204 -38.327  1.00  0.00           C
ATOM   3896  C24 POP   163      10.684 -21.475 -38.949  1.00  0.00           C
ATOM   3897  C25 POP   163      11.733 -22.292 -39.331  1.00  0.00           C
ATOM   3898  C26 POP   163      11.529 -23.784 -39.046  1.00  0.00           C
ATOM   3899  C27 POP   163      12.406 -24.711 -39.896  1.00  0.00           C
ATOM   3900  C28 POP   163      13.899 -24.464 -39.679  1.00  0.00           C
ATOM   3901  C29 POP   163      14.719 -25.521 -40.422  1.00  0.00           C
ATOM   3902  C30 POP   163      14.363 -25.548 -41.907  1.00  0.00           C
ATOM   3903  C31 POP   163      15.411 -26.357 -42.676  1.00  0.00           C
ATOM   3904  C32 POP   163      -0.001 -19.156 -36.408  1.00  0.00           C
ATOM   3905  O33 POP   163       0.954 -19.903 -37.175  1.00  0.00           O
ATOM   3906  C34 POP   163       1.391 -21.167 -36.861  1.00  0.00           C
ATOM   3907  O35 POP   163       0.807 -21.940 -36.107  1.00  0.00           O
ATOM   3908  C36 POP   163       2.670 -21.595 -37.593  1.00  0.00           C
ATOM   3909  C37 POP   163       2.396 -22.633 -38.681  1.00  0.00           C
ATOM   3910  C38 POP   163       3.631 -22.967 -39.528  1.00  0.00           C
ATOM   3911  C39 POP   163       4.694 -23.680 -38.693  1.00  0.00           C
ATOM   3912  C40 POP   163       4.112 -24.961 -38.098  1.00  0.00           C
ATOM   3913  C41 POP   163       5.098 -25.580 -37.115  1.00  0.00           C
ATOM   3914  C42 POP   163       4.426 -26.600 -36.196  1.00  0.00           C
ATOM   3915  C43 POP   163       4.251 -27.975 -36.842  1.00  0.00           C
ATOM   3916  C44 POP   163       5.171 -28.977 -36.156  1.00  0.00           C
ATOM   3917  C45 POP   163       4.947 -30.400 -36.671  1.00  0.00           C
ATOM   3918  C46 POP   163       5.867 -31.394 -35.969  1.00  0.00           C
ATOM   3919  C47 POP   163       7.325 -31.017 -36.208  1.00  0.00           C
ATOM   3920  C48 POP   163       8.281 -32.000 -35.536  1.00  0.00           C
ATOM   3921  C49 POP   163       9.733 -31.598 -35.807  1.00  0.00           C
ATOM   3922  C50 POP   163      10.719 -32.594 -35.184  1.00  0.00           C
ATOM   3923  CA1 POP   163      15.168 -26.310 -44.185  1.00  0.00           C
ATOM   3924  CA2 POP   163      16.388 -26.845 -44.926  1.00  0.00           C
ATOM   3925  C1  POP   164      56.507  29.441 -67.082  1.00  0.00           C
ATOM   3926  C2  POP   164      57.411  28.466 -65.056  1.00  0.00           C
ATOM   3927  C3  POP   164      56.494  27.096 -66.775  1.00  0.00           C
ATOM   3928  N4  POP   164      56.340  28.375 -66.069  1.00  0.00           N
ATOM   3929  C5  POP   164      55.007  28.380 -65.438  1.00  0.00           C
ATOM   3930  C6  POP   164      54.564  29.726 -64.862  1.00  0.00           C
ATOM   3931  O7  POP   164      53.293  29.575 -64.220  1.00  0.00           O
ATOM   3932  P8  POP   164      52.454  30.878 -63.758  1.00  0.00           P
ATOM   3933  O9  POP   164      52.334  31.783 -64.927  1.00  0.00           O
ATOM   3934  O10 POP   164      51.224  30.423 -63.076  1.00  0.00           O
ATOM   3935  O11 POP   164      53.423  31.517 -62.651  1.00  0.00           O
ATOM   3936  C12 POP   164      53.283  32.881 -62.221  1.00  0.00           C
ATOM   3937  C13 POP   164      53.214  32.953 -60.695  1.00  0.00           C
ATOM   3938  O14 POP   164      51.861  32.677 -60.234  1.00  0.00           O
ATOM   3939  C15 POP   164      50.680  33.357 -60.380  1.00  0.00           C
ATOM   3940  O16 POP   164      49.614  32.757 -60.553  1.00  0.00           O
ATOM   3941  C17 POP   164      50.662  34.896 -60.412  1.00  0.00           C
ATOM   3942  C18 POP   164      50.010  35.463 -59.159  1.00  0.00           C
ATOM   3943  C19 POP   164      50.221  36.974 -59.000  1.00  0.00           C
ATOM   3944  C20 POP   164      49.421  37.457 -57.786  1.00  0.00           C
ATOM   3945  C21 POP   164      49.623  38.938 -57.431  1.00  0.00           C
ATOM   3946  C22 POP   164      48.613  39.289 -56.338  1.00  0.00           C
ATOM   3947  C23 POP   164      48.697  40.700 -55.762  1.00  0.00           C
ATOM   3948  C24 POP   164      47.446  40.886 -54.899  1.00  0.00           C
ATOM   3949  C25 POP   164      47.180  41.966 -54.068  1.00  0.00           C
ATOM   3950  C26 POP   164      48.143  43.130 -53.816  1.00  0.00           C
ATOM   3951  C27 POP   164      47.412  44.183 -52.988  1.00  0.00           C
ATOM   3952  C28 POP   164      48.320  45.326 -52.522  1.00  0.00           C
ATOM   3953  C29 POP   164      47.483  46.433 -51.876  1.00  0.00           C
ATOM   3954  C30 POP   164      46.513  47.013 -52.917  1.00  0.00           C
ATOM   3955  C31 POP   164      45.652  48.148 -52.365  1.00  0.00           C
ATOM   3956  C32 POP   164      53.843  34.267 -60.209  1.00  0.00           C
ATOM   3957  O33 POP   164      53.965  34.286 -58.780  1.00  0.00           O
ATOM   3958  C34 POP   164      54.462  35.349 -58.073  1.00  0.00           C
ATOM   3959  O35 POP   164      54.705  35.275 -56.874  1.00  0.00           O
ATOM   3960  C36 POP   164      54.825  36.617 -58.857  1.00  0.00           C
ATOM   3961  C37 POP   164      54.375  37.853 -58.090  1.00  0.00           C
ATOM   3962  C38 POP   164      54.672  39.141 -58.856  1.00  0.00           C
ATOM   3963  C39 POP   164      54.120  40.314 -58.051  1.00  0.00           C
ATOM   3964  C40 POP   164      54.309  41.638 -58.777  1.00  0.00           C
ATOM   3965  C41 POP   164      53.522  42.726 -58.041  1.00  0.00           C
ATOM   3966  C42 POP   164      53.597  44.058 -58.785  1.00  0.00           C
ATOM   3967  C43 POP   164      52.589  45.038 -58.191  1.00  0.00           C
ATOM   3968  C44 POP   164      52.684  46.388 -58.910  1.00  0.00           C
ATOM   3969  C45 POP   164      51.528  47.291 -58.500  1.00  0.00           C
ATOM   3970  C46 POP   164      51.701  48.673 -59.114  1.00  0.00           C
ATOM   3971  C47 POP   164      51.874  48.575 -60.627  1.00  0.00           C
ATOM   3972  C48 POP   164      52.167  49.953 -61.212  1.00  0.00           C
ATOM   3973  C49 POP   164      52.428  49.887 -62.716  1.00  0.00           C
ATOM   3974  C50 POP   164      52.744  51.278 -63.267  1.00  0.00           C
ATOM   3975  CA1 POP   164      44.771  48.705 -53.491  1.00  0.00           C
ATOM   3976  CA2 POP   164      43.852  49.816 -52.990  1.00  0.00           C
ATOM   3977  C1  POP   165      34.971  20.486-103.753  1.00  0.00           C
ATOM   3978  C2  POP   165      33.578  19.142-102.310  1.00  0.00           C
ATOM   3979  C3  POP   165      35.133  18.115-103.766  1.00  0.00           C
ATOM   3980  N4  POP   165      34.195  19.242-103.642  1.00  0.00           N
ATOM   3981  C5  POP   165      33.204  19.117-104.731  1.00  0.00           C
ATOM   3982  C6  POP   165      32.120  20.216-104.757  1.00  0.00           C
ATOM   3983  O7  POP   165      31.331  20.068-105.944  1.00  0.00           O
ATOM   3984  P8  POP   165      30.052  21.021-106.195  1.00  0.00           P
ATOM   3985  O9  POP   165      29.431  20.659-107.489  1.00  0.00           O
ATOM   3986  O10 POP   165      29.213  21.017-104.977  1.00  0.00           O
ATOM   3987  O11 POP   165      30.729  22.465-106.400  1.00  0.00           O
ATOM   3988  C12 POP   165      29.920  23.552-106.863  1.00  0.00           C
ATOM   3989  C13 POP   165      29.194  24.205-105.684  1.00  0.00           C
ATOM   3990  O14 POP   165      27.799  24.449-105.909  1.00  0.00           O
ATOM   3991  C15 POP   165      27.254  25.256-106.875  1.00  0.00           C
ATOM   3992  O16 POP   165      27.794  25.545-107.944  1.00  0.00           O
ATOM   3993  C17 POP   165      25.819  25.678-106.590  1.00  0.00           C
ATOM   3994  C18 POP   165      25.751  27.146-106.168  1.00  0.00           C
ATOM   3995  C19 POP   165      24.307  27.624-106.015  1.00  0.00           C
ATOM   3996  C20 POP   165      23.556  27.449-107.341  1.00  0.00           C
ATOM   3997  C21 POP   165      24.198  28.283-108.452  1.00  0.00           C
ATOM   3998  C22 POP   165      23.640  27.911-109.828  1.00  0.00           C
ATOM   3999  C23 POP   165      22.595  28.904-110.330  1.00  0.00           C
ATOM   4000  C24 POP   165      22.223  28.543-111.772  1.00  0.00           C
ATOM   4001  C25 POP   165      21.378  29.319-112.553  1.00  0.00           C
ATOM   4002  C26 POP   165      20.681  30.574-112.032  1.00  0.00           C
ATOM   4003  C27 POP   165      19.284  30.257-111.508  1.00  0.00           C
ATOM   4004  C28 POP   165      18.448  29.591-112.612  1.00  0.00           C
ATOM   4005  C29 POP   165      17.127  30.320-112.863  1.00  0.00           C
ATOM   4006  C30 POP   165      16.225  30.324-111.634  1.00  0.00           C
ATOM   4007  C31 POP   165      14.910  31.035-111.952  1.00  0.00           C
ATOM   4008  C32 POP   165      29.941  25.472-105.258  1.00  0.00           C
ATOM   4009  O33 POP   165      29.393  26.031-104.053  1.00  0.00           O
ATOM   4010  C34 POP   165      29.396  25.330-102.878  1.00  0.00           C
ATOM   4011  O35 POP   165      29.873  24.208-102.716  1.00  0.00           O
ATOM   4012  C36 POP   165      28.709  26.052-101.724  1.00  0.00           C
ATOM   4013  C37 POP   165      29.358  25.691-100.387  1.00  0.00           C
ATOM   4014  C38 POP   165      28.247  25.560 -99.350  1.00  0.00           C
ATOM   4015  C39 POP   165      27.422  26.833 -99.331  1.00  0.00           C
ATOM   4016  C40 POP   165      26.238  26.661 -98.382  1.00  0.00           C
ATOM   4017  C41 POP   165      25.398  27.927 -98.270  1.00  0.00           C
ATOM   4018  C42 POP   165      24.341  27.672 -97.192  1.00  0.00           C
ATOM   4019  C43 POP   165      25.081  27.225 -95.936  1.00  0.00           C
ATOM   4020  C44 POP   165      24.128  26.818 -94.814  1.00  0.00           C
ATOM   4021  C45 POP   165      24.927  26.226 -93.655  1.00  0.00           C
ATOM   4022  C46 POP   165      23.991  25.775 -92.536  1.00  0.00           C
ATOM   4023  C47 POP   165      24.769  25.109 -91.406  1.00  0.00           C
ATOM   4024  C48 POP   165      23.812  24.713 -90.277  1.00  0.00           C
ATOM   4025  C49 POP   165      24.555  24.028 -89.133  1.00  0.00           C
ATOM   4026  C50 POP   165      23.574  23.672 -88.013  1.00  0.00           C
ATOM   4027  CA1 POP   165      13.985  31.078-110.732  1.00  0.00           C
ATOM   4028  CA2 POP   165      12.667  31.784-111.075  1.00  0.00           C
ATOM   4029  C1  POP   166     -18.044   0.623 -88.070  1.00  0.00           C
ATOM   4030  C2  POP   166     -20.027   0.289 -89.401  1.00  0.00           C
ATOM   4031  C3  POP   166     -18.868  -1.552 -88.471  1.00  0.00           C
ATOM   4032  N4  POP   166     -18.694  -0.231 -89.080  1.00  0.00           N
ATOM   4033  C5  POP   166     -17.847  -0.379 -90.279  1.00  0.00           C
ATOM   4034  C6  POP   166     -17.469   0.957 -90.921  1.00  0.00           C
ATOM   4035  O7  POP   166     -16.536   0.756 -91.978  1.00  0.00           O
ATOM   4036  P8  POP   166     -15.753   2.020 -92.610  1.00  0.00           P
ATOM   4037  O9  POP   166     -16.340   2.300 -93.947  1.00  0.00           O
ATOM   4038  O10 POP   166     -15.695   3.108 -91.613  1.00  0.00           O
ATOM   4039  O11 POP   166     -14.275   1.427 -92.793  1.00  0.00           O
ATOM   4040  C12 POP   166     -14.059   0.466 -93.817  1.00  0.00           C
ATOM   4041  C13 POP   166     -12.576   0.157 -94.052  1.00  0.00           C
ATOM   4042  O14 POP   166     -12.384  -0.327 -95.409  1.00  0.00           O
ATOM   4043  C15 POP   166     -13.050  -1.377 -95.965  1.00  0.00           C
ATOM   4044  O16 POP   166     -13.608  -2.272 -95.323  1.00  0.00           O
ATOM   4045  C17 POP   166     -12.816  -1.548 -97.463  1.00  0.00           C
ATOM   4046  C18 POP   166     -11.377  -1.983 -97.709  1.00  0.00           C
ATOM   4047  C19 POP   166     -11.130  -2.387 -99.160  1.00  0.00           C
ATOM   4048  C20 POP   166      -9.651  -2.739 -99.322  1.00  0.00           C
ATOM   4049  C21 POP   166      -9.317  -3.199-100.747  1.00  0.00           C
ATOM   4050  C22 POP   166      -7.816  -3.473-100.856  1.00  0.00           C
ATOM   4051  C23 POP   166      -7.410  -3.932-102.257  1.00  0.00           C
ATOM   4052  C24 POP   166      -8.093  -5.222-102.725  1.00  0.00           C
ATOM   4053  C25 POP   166      -7.774  -6.494-102.239  1.00  0.00           C
ATOM   4054  C26 POP   166      -6.696  -6.759-101.188  1.00  0.00           C
ATOM   4055  C27 POP   166      -6.725  -8.236-100.802  1.00  0.00           C
ATOM   4056  C28 POP   166      -5.923  -8.543 -99.534  1.00  0.00           C
ATOM   4057  C29 POP   166      -6.127 -10.016 -99.194  1.00  0.00           C
ATOM   4058  C30 POP   166      -5.473 -10.441 -97.889  1.00  0.00           C
ATOM   4059  C31 POP   166      -5.707 -11.941 -97.679  1.00  0.00           C
ATOM   4060  C32 POP   166     -11.991  -0.692 -92.901  1.00  0.00           C
ATOM   4061  O33 POP   166     -11.503  -2.008 -93.224  1.00  0.00           O
ATOM   4062  C34 POP   166     -10.335  -2.246 -93.878  1.00  0.00           C
ATOM   4063  O35 POP   166      -9.580  -1.361 -94.288  1.00  0.00           O
ATOM   4064  C36 POP   166     -10.029  -3.724 -94.150  1.00  0.00           C
ATOM   4065  C37 POP   166      -9.101  -3.890 -95.360  1.00  0.00           C
ATOM   4066  C38 POP   166      -8.830  -5.357 -95.685  1.00  0.00           C
ATOM   4067  C39 POP   166      -7.958  -5.469 -96.933  1.00  0.00           C
ATOM   4068  C40 POP   166      -6.570  -4.840 -96.734  1.00  0.00           C
ATOM   4069  C41 POP   166      -5.874  -4.775 -98.095  1.00  0.00           C
ATOM   4070  C42 POP   166      -4.418  -4.322 -98.068  1.00  0.00           C
ATOM   4071  C43 POP   166      -3.945  -4.226 -99.518  1.00  0.00           C
ATOM   4072  C44 POP   166      -2.427  -4.145 -99.662  1.00  0.00           C
ATOM   4073  C45 POP   166      -2.059  -4.110-101.152  1.00  0.00           C
ATOM   4074  C46 POP   166      -0.546  -4.253-101.365  1.00  0.00           C
ATOM   4075  C47 POP   166      -0.242  -5.468-102.249  1.00  0.00           C
ATOM   4076  C48 POP   166      -0.880  -5.310-103.639  1.00  0.00           C
ATOM   4077  C49 POP   166      -0.571  -6.517-104.520  1.00  0.00           C
ATOM   4078  C50 POP   166      -1.181  -6.335-105.919  1.00  0.00           C
ATOM   4079  CA1 POP   166      -5.075 -12.454 -96.396  1.00  0.00           C
ATOM   4080  CA2 POP   166      -5.255 -13.961 -96.264  1.00  0.00           C
ATOM   4081  C1  POP   167     -14.926 -27.325 -62.066  1.00  0.00           C
ATOM   4082  C2  POP   167     -13.922 -26.594 -60.020  1.00  0.00           C
ATOM   4083  C3  POP   167     -15.283 -25.117 -61.298  1.00  0.00           C
ATOM   4084  N4  POP   167     -14.286 -26.190 -61.393  1.00  0.00           N
ATOM   4085  C5  POP   167     -13.123 -25.693 -62.171  1.00  0.00           C
ATOM   4086  C6  POP   167     -12.065 -26.761 -62.479  1.00  0.00           C
ATOM   4087  O7  POP   167     -11.171 -26.303 -63.501  1.00  0.00           O
ATOM   4088  P8  POP   167     -10.497 -27.386 -64.486  1.00  0.00           P
ATOM   4089  O9  POP   167     -10.183 -28.596 -63.681  1.00  0.00           O
ATOM   4090  O10 POP   167     -11.367 -27.524 -65.676  1.00  0.00           O
ATOM   4091  O11 POP   167      -9.114 -26.678 -64.948  1.00  0.00           O
ATOM   4092  C12 POP   167      -7.890 -26.945 -64.243  1.00  0.00           C
ATOM   4093  C13 POP   167      -7.012 -28.024 -64.900  1.00  0.00           C
ATOM   4094  O14 POP   167      -6.229 -28.703 -63.893  1.00  0.00           O
ATOM   4095  C15 POP   167      -5.344 -28.094 -63.049  1.00  0.00           C
ATOM   4096  O16 POP   167      -4.702 -27.086 -63.309  1.00  0.00           O
ATOM   4097  C17 POP   167      -5.087 -28.877 -61.751  1.00  0.00           C
ATOM   4098  C18 POP   167      -4.795 -27.918 -60.590  1.00  0.00           C
ATOM   4099  C19 POP   167      -4.958 -28.574 -59.215  1.00  0.00           C
ATOM   4100  C20 POP   167      -3.991 -29.731 -58.972  1.00  0.00           C
ATOM   4101  C21 POP   167      -2.538 -29.264 -58.868  1.00  0.00           C
ATOM   4102  C22 POP   167      -2.046 -29.148 -57.419  1.00  0.00           C
ATOM   4103  C23 POP   167      -1.709 -30.484 -56.750  1.00  0.00           C
ATOM   4104  C24 POP   167      -1.225 -30.237 -55.329  1.00  0.00           C
ATOM   4105  C25 POP   167      -0.731 -31.230 -54.480  1.00  0.00           C
ATOM   4106  C26 POP   167      -0.579 -32.701 -54.849  1.00  0.00           C
ATOM   4107  C27 POP   167      -0.006 -33.507 -53.662  1.00  0.00           C
ATOM   4108  C28 POP   167      -0.916 -33.418 -52.425  1.00  0.00           C
ATOM   4109  C29 POP   167      -0.482 -34.384 -51.315  1.00  0.00           C
ATOM   4110  C30 POP   167       0.823 -34.006 -50.632  1.00  0.00           C
ATOM   4111  C31 POP   167       0.649 -32.785 -49.730  1.00  0.00           C
ATOM   4112  C32 POP   167      -6.253 -27.396 -66.088  1.00  0.00           C
ATOM   4113  O33 POP   167      -5.005 -27.985 -66.495  1.00  0.00           O
ATOM   4114  C34 POP   167      -4.786 -29.218 -67.038  1.00  0.00           C
ATOM   4115  O35 POP   167      -5.487 -30.213 -66.834  1.00  0.00           O
ATOM   4116  C36 POP   167      -3.450 -29.294 -67.795  1.00  0.00           C
ATOM   4117  C37 POP   167      -3.038 -30.676 -68.309  1.00  0.00           C
ATOM   4118  C38 POP   167      -1.854 -30.533 -69.284  1.00  0.00           C
ATOM   4119  C39 POP   167      -1.341 -31.871 -69.820  1.00  0.00           C
ATOM   4120  C40 POP   167      -0.337 -31.660 -70.970  1.00  0.00           C
ATOM   4121  C41 POP   167       0.163 -33.003 -71.505  1.00  0.00           C
ATOM   4122  C42 POP   167       0.400 -32.993 -73.023  1.00  0.00           C
ATOM   4123  C43 POP   167       1.569 -32.137 -73.509  1.00  0.00           C
ATOM   4124  C44 POP   167       1.658 -32.220 -75.035  1.00  0.00           C
ATOM   4125  C45 POP   167       2.960 -31.623 -75.570  1.00  0.00           C
ATOM   4126  C46 POP   167       2.751 -30.363 -76.418  1.00  0.00           C
ATOM   4127  C47 POP   167       1.994 -30.613 -77.720  1.00  0.00           C
ATOM   4128  C48 POP   167       1.948 -29.309 -78.542  1.00  0.00           C
ATOM   4129  C49 POP   167       1.225 -29.498 -79.872  1.00  0.00           C
ATOM   4130  C50 POP   167       1.221 -28.199 -80.675  1.00  0.00           C
ATOM   4131  CA1 POP   167       1.958 -32.382 -49.059  1.00  0.00           C
ATOM   4132  CA2 POP   167       1.769 -31.108 -48.230  1.00  0.00           C
ATOM   4133  C1  POP   168      -3.029 -24.659 -32.236  1.00  0.00           C
ATOM   4134  C2  POP   168      -4.998 -26.046 -32.136  1.00  0.00           C
ATOM   4135  C3  POP   168      -4.138 -25.033 -30.176  1.00  0.00           C
ATOM   4136  N4  POP   168      -3.763 -25.665 -31.453  1.00  0.00           N
ATOM   4137  C5  POP   168      -2.948 -26.856 -31.131  1.00  0.00           C
ATOM   4138  C6  POP   168      -2.227 -27.500 -32.328  1.00  0.00           C
ATOM   4139  O7  POP   168      -1.599 -28.703 -31.895  1.00  0.00           O
ATOM   4140  P8  POP   168      -0.268 -29.259 -32.612  1.00  0.00           P
ATOM   4141  O9  POP   168      -0.291 -30.732 -32.571  1.00  0.00           O
ATOM   4142  O10 POP   168      -0.105 -28.576 -33.917  1.00  0.00           O
ATOM   4143  O11 POP   168       0.871 -28.704 -31.621  1.00  0.00           O
ATOM   4144  C12 POP   168       2.247 -28.912 -31.959  1.00  0.00           C
ATOM   4145  C13 POP   168       3.216 -28.029 -31.164  1.00  0.00           C
ATOM   4146  O14 POP   168       4.530 -27.958 -31.776  1.00  0.00           O
ATOM   4147  C15 POP   168       5.343 -29.008 -32.089  1.00  0.00           C
ATOM   4148  O16 POP   168       4.978 -30.112 -32.502  1.00  0.00           O
ATOM   4149  C17 POP   168       6.824 -28.624 -32.194  1.00  0.00           C
ATOM   4150  C18 POP   168       7.723 -29.731 -31.631  1.00  0.00           C
ATOM   4151  C19 POP   168       9.197 -29.407 -31.843  1.00  0.00           C
ATOM   4152  C20 POP   168      10.087 -30.562 -31.379  1.00  0.00           C
ATOM   4153  C21 POP   168      11.556 -30.277 -31.688  1.00  0.00           C
ATOM   4154  C22 POP   168      12.460 -31.462 -31.312  1.00  0.00           C
ATOM   4155  C23 POP   168      13.920 -31.168 -31.671  1.00  0.00           C
ATOM   4156  C24 POP   168      14.433 -29.938 -30.924  1.00  0.00           C
ATOM   4157  C25 POP   168      15.685 -29.388 -31.167  1.00  0.00           C
ATOM   4158  C26 POP   168      16.668 -29.996 -32.177  1.00  0.00           C
ATOM   4159  C27 POP   168      17.610 -28.895 -32.671  1.00  0.00           C
ATOM   4160  C28 POP   168      18.743 -29.396 -33.564  1.00  0.00           C
ATOM   4161  C29 POP   168      19.410 -28.213 -34.266  1.00  0.00           C
ATOM   4162  C30 POP   168      20.935 -28.350 -34.366  1.00  0.00           C
ATOM   4163  C31 POP   168      21.396 -29.576 -35.143  1.00  0.00           C
ATOM   4164  C32 POP   168       3.314 -28.422 -29.690  1.00  0.00           C
ATOM   4165  O33 POP   168       4.502 -27.825 -29.132  1.00  0.00           O
ATOM   4166  C34 POP   168       4.901 -27.954 -27.837  1.00  0.00           C
ATOM   4167  O35 POP   168       4.154 -28.122 -26.874  1.00  0.00           O
ATOM   4168  C36 POP   168       6.414 -27.775 -27.669  1.00  0.00           C
ATOM   4169  C37 POP   168       6.844 -26.653 -26.717  1.00  0.00           C
ATOM   4170  C38 POP   168       8.366 -26.554 -26.774  1.00  0.00           C
ATOM   4171  C39 POP   168       8.775 -26.250 -28.209  1.00  0.00           C
ATOM   4172  C40 POP   168      10.281 -26.360 -28.485  1.00  0.00           C
ATOM   4173  C41 POP   168      10.519 -26.044 -29.963  1.00  0.00           C
ATOM   4174  C42 POP   168      11.931 -26.411 -30.432  1.00  0.00           C
ATOM   4175  C43 POP   168      12.055 -26.143 -31.932  1.00  0.00           C
ATOM   4176  C44 POP   168      13.345 -26.742 -32.506  1.00  0.00           C
ATOM   4177  C45 POP   168      13.452 -26.489 -34.006  1.00  0.00           C
ATOM   4178  C46 POP   168      14.652 -27.204 -34.618  1.00  0.00           C
ATOM   4179  C47 POP   168      14.226 -28.490 -35.338  1.00  0.00           C
ATOM   4180  C48 POP   168      14.345 -28.333 -36.853  1.00  0.00           C
ATOM   4181  C49 POP   168      13.917 -29.602 -37.588  1.00  0.00           C
ATOM   4182  C50 POP   168      14.070 -29.431 -39.096  1.00  0.00           C
ATOM   4183  CA1 POP   168      22.919 -29.603 -35.214  1.00  0.00           C
ATOM   4184  CA2 POP   168      23.439 -30.834 -35.966  1.00  0.00           C
ATOM   4185  C1  POP   169      64.013  -8.958 -21.365  1.00  0.00           C
ATOM   4186  C2  POP   169      63.660  -8.088 -23.581  1.00  0.00           C
ATOM   4187  C3  POP   169      63.015  -6.831 -21.684  1.00  0.00           C
ATOM   4188  N4  POP   169      63.094  -8.197 -22.234  1.00  0.00           N
ATOM   4189  C5  POP   169      61.728  -8.783 -22.260  1.00  0.00           C
ATOM   4190  C6  POP   169      61.693 -10.259 -22.664  1.00  0.00           C
ATOM   4191  O7  POP   169      60.361 -10.773 -22.633  1.00  0.00           O
ATOM   4192  P8  POP   169      60.122 -12.371 -22.685  1.00  0.00           P
ATOM   4193  O9  POP   169      59.556 -12.758 -23.996  1.00  0.00           O
ATOM   4194  O10 POP   169      61.340 -13.051 -22.206  1.00  0.00           O
ATOM   4195  O11 POP   169      58.964 -12.576 -21.587  1.00  0.00           O
ATOM   4196  C12 POP   169      57.614 -12.168 -21.853  1.00  0.00           C
ATOM   4197  C13 POP   169      56.739 -12.347 -20.614  1.00  0.00           C
ATOM   4198  O14 POP   169      55.386 -11.879 -20.839  1.00  0.00           O
ATOM   4199  C15 POP   169      55.016 -10.624 -21.249  1.00  0.00           C
ATOM   4200  O16 POP   169      55.768  -9.664 -21.393  1.00  0.00           O
ATOM   4201  C17 POP   169      53.504 -10.443 -21.443  1.00  0.00           C
ATOM   4202  C18 POP   169      52.919  -9.490 -20.387  1.00  0.00           C
ATOM   4203  C19 POP   169      51.401  -9.328 -20.507  1.00  0.00           C
ATOM   4204  C20 POP   169      50.957  -8.633 -21.799  1.00  0.00           C
ATOM   4205  C21 POP   169      50.623  -7.152 -21.562  1.00  0.00           C
ATOM   4206  C22 POP   169      49.922  -6.560 -22.786  1.00  0.00           C
ATOM   4207  C23 POP   169      49.544  -5.076 -22.638  1.00  0.00           C
ATOM   4208  C24 POP   169      48.694  -4.688 -23.852  1.00  0.00           C
ATOM   4209  C25 POP   169      48.298  -3.396 -24.179  1.00  0.00           C
ATOM   4210  C26 POP   169      48.623  -2.136 -23.381  1.00  0.00           C
ATOM   4211  C27 POP   169      48.260  -0.952 -24.286  1.00  0.00           C
ATOM   4212  C28 POP   169      48.438   0.445 -23.676  1.00  0.00           C
ATOM   4213  C29 POP   169      48.194   1.470 -24.785  1.00  0.00           C
ATOM   4214  C30 POP   169      48.258   2.935 -24.314  1.00  0.00           C
ATOM   4215  C31 POP   169      48.115   3.863 -25.523  1.00  0.00           C
ATOM   4216  C32 POP   169      57.433 -11.678 -19.418  1.00  0.00           C
ATOM   4217  O33 POP   169      56.769 -11.882 -18.166  1.00  0.00           O
ATOM   4218  C34 POP   169      55.902 -10.963 -17.667  1.00  0.00           C
ATOM   4219  O35 POP   169      55.777  -9.820 -18.115  1.00  0.00           O
ATOM   4220  C36 POP   169      55.213 -11.379 -16.369  1.00  0.00           C
ATOM   4221  C37 POP   169      54.010 -10.489 -16.065  1.00  0.00           C
ATOM   4222  C38 POP   169      53.478 -10.785 -14.668  1.00  0.00           C
ATOM   4223  C39 POP   169      52.296  -9.865 -14.345  1.00  0.00           C
ATOM   4224  C40 POP   169      52.658  -8.380 -14.384  1.00  0.00           C
ATOM   4225  C41 POP   169      51.389  -7.598 -14.030  1.00  0.00           C
ATOM   4226  C42 POP   169      51.586  -6.086 -13.970  1.00  0.00           C
ATOM   4227  C43 POP   169      50.230  -5.471 -13.608  1.00  0.00           C
ATOM   4228  C44 POP   169      49.748  -6.028 -12.258  1.00  0.00           C
ATOM   4229  C45 POP   169      48.249  -5.834 -12.082  1.00  0.00           C
ATOM   4230  C46 POP   169      47.755  -6.359 -10.735  1.00  0.00           C
ATOM   4231  C47 POP   169      47.965  -5.327  -9.630  1.00  0.00           C
ATOM   4232  C48 POP   169      47.435  -5.842  -8.290  1.00  0.00           C
ATOM   4233  C49 POP   169      47.503  -4.763  -7.197  1.00  0.00           C
ATOM   4234  C50 POP   169      46.988  -5.298  -5.860  1.00  0.00           C
ATOM   4235  CA1 POP   169      48.080   5.343 -25.117  1.00  0.00           C
ATOM   4236  CA2 POP   169      48.045   6.243 -26.350  1.00  0.00           C
ATOM   4237  C1  POP   170      17.780  39.787 -29.094  1.00  0.00           C
ATOM   4238  C2  POP   170      16.870  38.363 -30.805  1.00  0.00           C
ATOM   4239  C3  POP   170      15.634  38.812 -28.824  1.00  0.00           C
ATOM   4240  N4  POP   170      16.987  38.578 -29.351  1.00  0.00           N
ATOM   4241  C5  POP   170      17.551  37.393 -28.660  1.00  0.00           C
ATOM   4242  C6  POP   170      18.965  37.002 -29.131  1.00  0.00           C
ATOM   4243  O7  POP   170      19.418  35.829 -28.433  1.00  0.00           O
ATOM   4244  P8  POP   170      20.792  35.115 -28.893  1.00  0.00           P
ATOM   4245  O9  POP   170      20.442  34.028 -29.831  1.00  0.00           O
ATOM   4246  O10 POP   170      21.744  36.163 -29.347  1.00  0.00           O
ATOM   4247  O11 POP   170      21.369  34.478 -27.525  1.00  0.00           O
ATOM   4248  C12 POP   170      21.430  33.057 -27.336  1.00  0.00           C
ATOM   4249  C13 POP   170      22.850  32.499 -27.450  1.00  0.00           C
ATOM   4250  O14 POP   170      22.778  31.299 -28.242  1.00  0.00           O
ATOM   4251  C15 POP   170      23.861  30.730 -28.851  1.00  0.00           C
ATOM   4252  O16 POP   170      24.991  31.204 -28.850  1.00  0.00           O
ATOM   4253  C17 POP   170      23.562  29.426 -29.586  1.00  0.00           C
ATOM   4254  C18 POP   170      24.652  28.372 -29.322  1.00  0.00           C
ATOM   4255  C19 POP   170      24.262  27.042 -29.959  1.00  0.00           C
ATOM   4256  C20 POP   170      25.289  25.938 -29.687  1.00  0.00           C
ATOM   4257  C21 POP   170      26.638  26.258 -30.332  1.00  0.00           C
ATOM   4258  C22 POP   170      27.551  25.036 -30.287  1.00  0.00           C
ATOM   4259  C23 POP   170      28.815  25.280 -31.112  1.00  0.00           C
ATOM   4260  C24 POP   170      29.302  23.975 -31.752  1.00  0.00           C
ATOM   4261  C25 POP   170      30.266  23.943 -32.762  1.00  0.00           C
ATOM   4262  C26 POP   170      30.915  25.216 -33.336  1.00  0.00           C
ATOM   4263  C27 POP   170      29.985  26.030 -34.245  1.00  0.00           C
ATOM   4264  C28 POP   170      29.836  25.444 -35.656  1.00  0.00           C
ATOM   4265  C29 POP   170      28.709  26.202 -36.368  1.00  0.00           C
ATOM   4266  C30 POP   170      27.425  25.957 -35.582  1.00  0.00           C
ATOM   4267  C31 POP   170      26.252  26.820 -36.047  1.00  0.00           C
ATOM   4268  C32 POP   170      23.342  32.198 -26.024  1.00  0.00           C
ATOM   4269  O33 POP   170      24.713  31.750 -25.898  1.00  0.00           O
ATOM   4270  C34 POP   170      25.808  32.564 -26.025  1.00  0.00           C
ATOM   4271  O35 POP   170      25.751  33.790 -26.122  1.00  0.00           O
ATOM   4272  C36 POP   170      27.152  31.838 -25.826  1.00  0.00           C
ATOM   4273  C37 POP   170      28.398  32.652 -26.195  1.00  0.00           C
ATOM   4274  C38 POP   170      28.995  32.198 -27.528  1.00  0.00           C
ATOM   4275  C39 POP   170      30.447  31.711 -27.423  1.00  0.00           C
ATOM   4276  C40 POP   170      31.509  32.818 -27.402  1.00  0.00           C
ATOM   4277  C41 POP   170      32.890  32.158 -27.298  1.00  0.00           C
ATOM   4278  C42 POP   170      34.099  33.107 -27.214  1.00  0.00           C
ATOM   4279  C43 POP   170      34.419  33.864 -28.500  1.00  0.00           C
ATOM   4280  C44 POP   170      35.822  34.471 -28.419  1.00  0.00           C
ATOM   4281  C45 POP   170      36.164  35.306 -29.653  1.00  0.00           C
ATOM   4282  C46 POP   170      37.642  35.713 -29.712  1.00  0.00           C
ATOM   4283  C47 POP   170      37.889  36.578 -30.948  1.00  0.00           C
ATOM   4284  C48 POP   170      39.365  36.596 -31.361  1.00  0.00           C
ATOM   4285  C49 POP   170      39.549  37.411 -32.634  1.00  0.00           C
ATOM   4286  C50 POP   170      40.972  37.284 -33.179  1.00  0.00           C
ATOM   4287  CA1 POP   170      25.026  26.496 -35.178  1.00  0.00           C
ATOM   4288  CA2 POP   170      23.851  27.414 -35.502  1.00  0.00           C
ATOM   4289  C1  POP   171      11.593  31.695 -54.991  1.00  0.00           C
ATOM   4290  C2  POP   171      10.367  33.745 -54.664  1.00  0.00           C
ATOM   4291  C3  POP   171       9.286  31.819 -55.511  1.00  0.00           C
ATOM   4292  N4  POP   171      10.550  32.570 -55.537  1.00  0.00           N
ATOM   4293  C5  POP   171      10.833  32.970 -56.944  1.00  0.00           C
ATOM   4294  C6  POP   171      12.152  33.745 -57.114  1.00  0.00           C
ATOM   4295  O7  POP   171      12.385  34.091 -58.485  1.00  0.00           O
ATOM   4296  P8  POP   171      11.588  35.288 -59.223  1.00  0.00           P
ATOM   4297  O9  POP   171      10.533  34.666 -60.064  1.00  0.00           O
ATOM   4298  O10 POP   171      11.187  36.284 -58.215  1.00  0.00           O
ATOM   4299  O11 POP   171      12.699  35.974 -60.184  1.00  0.00           O
ATOM   4300  C12 POP   171      13.882  35.286 -60.617  1.00  0.00           C
ATOM   4301  C13 POP   171      14.208  35.531 -62.098  1.00  0.00           C
ATOM   4302  O14 POP   171      15.023  34.470 -62.658  1.00  0.00           O
ATOM   4303  C15 POP   171      16.350  34.137 -62.522  1.00  0.00           C
ATOM   4304  O16 POP   171      16.862  33.345 -63.308  1.00  0.00           O
ATOM   4305  C17 POP   171      17.264  34.831 -61.499  1.00  0.00           C
ATOM   4306  C18 POP   171      18.608  35.159 -62.161  1.00  0.00           C
ATOM   4307  C19 POP   171      19.626  35.763 -61.190  1.00  0.00           C
ATOM   4308  C20 POP   171      20.136  34.748 -60.173  1.00  0.00           C
ATOM   4309  C21 POP   171      20.945  33.627 -60.839  1.00  0.00           C
ATOM   4310  C22 POP   171      21.516  32.685 -59.784  1.00  0.00           C
ATOM   4311  C23 POP   171      22.209  31.494 -60.435  1.00  0.00           C
ATOM   4312  C24 POP   171      22.731  30.520 -59.380  1.00  0.00           C
ATOM   4313  C25 POP   171      23.204  29.278 -59.767  1.00  0.00           C
ATOM   4314  C26 POP   171      23.176  28.919 -61.258  1.00  0.00           C
ATOM   4315  C27 POP   171      23.777  27.533 -61.512  1.00  0.00           C
ATOM   4316  C28 POP   171      23.843  27.280 -63.019  1.00  0.00           C
ATOM   4317  C29 POP   171      24.602  25.984 -63.315  1.00  0.00           C
ATOM   4318  C30 POP   171      24.861  25.847 -64.816  1.00  0.00           C
ATOM   4319  C31 POP   171      25.741  24.634 -65.101  1.00  0.00           C
ATOM   4320  C32 POP   171      14.768  36.935 -62.388  1.00  0.00           C
ATOM   4321  O33 POP   171      15.099  37.080 -63.780  1.00  0.00           O
ATOM   4322  C34 POP   171      16.255  37.712 -64.161  1.00  0.00           C
ATOM   4323  O35 POP   171      17.129  38.035 -63.368  1.00  0.00           O
ATOM   4324  C36 POP   171      16.487  37.897 -65.664  1.00  0.00           C
ATOM   4325  C37 POP   171      17.732  37.108 -66.106  1.00  0.00           C
ATOM   4326  C38 POP   171      18.563  37.748 -67.230  1.00  0.00           C
ATOM   4327  C39 POP   171      17.848  37.924 -68.576  1.00  0.00           C
ATOM   4328  C40 POP   171      18.895  38.113 -69.692  1.00  0.00           C
ATOM   4329  C41 POP   171      18.277  38.428 -71.049  1.00  0.00           C
ATOM   4330  C42 POP   171      19.313  38.346 -72.185  1.00  0.00           C
ATOM   4331  C43 POP   171      19.806  36.905 -72.373  1.00  0.00           C
ATOM   4332  C44 POP   171      20.803  36.743 -73.523  1.00  0.00           C
ATOM   4333  C45 POP   171      20.320  35.709 -74.554  1.00  0.00           C
ATOM   4334  C46 POP   171      21.412  35.371 -75.564  1.00  0.00           C
ATOM   4335  C47 POP   171      20.880  34.534 -76.730  1.00  0.00           C
ATOM   4336  C48 POP   171      20.228  33.226 -76.275  1.00  0.00           C
ATOM   4337  C49 POP   171      19.679  32.457 -77.483  1.00  0.00           C
ATOM   4338  C50 POP   171      18.956  31.185 -77.057  1.00  0.00           C
ATOM   4339  CA1 POP   171      26.093  24.537 -66.590  1.00  0.00           C
ATOM   4340  CA2 POP   171      27.004  23.351 -66.860  1.00  0.00           C
ATOM   4341  C1  POP   172      14.047  -0.823 -18.866  1.00  0.00           C
ATOM   4342  C2  POP   172      13.414  -3.091 -19.429  1.00  0.00           C
ATOM   4343  C3  POP   172      14.061  -2.521 -17.207  1.00  0.00           C
ATOM   4344  N4  POP   172      14.322  -2.245 -18.631  1.00  0.00           N
ATOM   4345  C5  POP   172      15.738  -2.591 -18.897  1.00  0.00           C
ATOM   4346  C6  POP   172      16.211  -2.291 -20.320  1.00  0.00           C
ATOM   4347  O7  POP   172      17.575  -2.710 -20.443  1.00  0.00           O
ATOM   4348  P8  POP   172      18.448  -2.415 -21.753  1.00  0.00           P
ATOM   4349  O9  POP   172      18.197  -3.481 -22.747  1.00  0.00           O
ATOM   4350  O10 POP   172      18.253  -0.993 -22.139  1.00  0.00           O
ATOM   4351  O11 POP   172      19.917  -2.593 -21.129  1.00  0.00           O
ATOM   4352  C12 POP   172      21.089  -2.037 -21.723  1.00  0.00           C
ATOM   4353  C13 POP   172      21.831  -1.101 -20.761  1.00  0.00           C
ATOM   4354  O14 POP   172      23.038  -0.604 -21.382  1.00  0.00           O
ATOM   4355  C15 POP   172      23.994  -1.337 -22.040  1.00  0.00           C
ATOM   4356  O16 POP   172      24.104  -2.562 -22.005  1.00  0.00           O
ATOM   4357  C17 POP   172      25.030  -0.477 -22.769  1.00  0.00           C
ATOM   4358  C18 POP   172      26.148  -1.304 -23.408  1.00  0.00           C
ATOM   4359  C19 POP   172      27.137  -0.371 -24.099  1.00  0.00           C
ATOM   4360  C20 POP   172      28.350  -1.120 -24.662  1.00  0.00           C
ATOM   4361  C21 POP   172      27.986  -2.097 -25.785  1.00  0.00           C
ATOM   4362  C22 POP   172      29.278  -2.738 -26.300  1.00  0.00           C
ATOM   4363  C23 POP   172      29.095  -3.630 -27.533  1.00  0.00           C
ATOM   4364  C24 POP   172      28.240  -4.875 -27.271  1.00  0.00           C
ATOM   4365  C25 POP   172      28.179  -5.857 -28.263  1.00  0.00           C
ATOM   4366  C26 POP   172      28.996  -5.625 -29.538  1.00  0.00           C
ATOM   4367  C27 POP   172      28.884  -6.736 -30.598  1.00  0.00           C
ATOM   4368  C28 POP   172      29.436  -8.066 -30.074  1.00  0.00           C
ATOM   4369  C29 POP   172      29.797  -9.054 -31.192  1.00  0.00           C
ATOM   4370  C30 POP   172      28.618  -9.522 -32.048  1.00  0.00           C
ATOM   4371  C31 POP   172      29.082 -10.688 -32.914  1.00  0.00           C
ATOM   4372  C32 POP   172      22.060  -1.720 -19.366  1.00  0.00           C
ATOM   4373  O33 POP   172      23.375  -2.241 -19.131  1.00  0.00           O
ATOM   4374  C34 POP   172      23.741  -2.699 -17.899  1.00  0.00           C
ATOM   4375  O35 POP   172      23.042  -2.622 -16.894  1.00  0.00           O
ATOM   4376  C36 POP   172      25.137  -3.344 -17.873  1.00  0.00           C
ATOM   4377  C37 POP   172      25.312  -4.250 -16.642  1.00  0.00           C
ATOM   4378  C38 POP   172      26.480  -5.219 -16.811  1.00  0.00           C
ATOM   4379  C39 POP   172      26.197  -6.198 -17.961  1.00  0.00           C
ATOM   4380  C40 POP   172      27.275  -7.291 -18.021  1.00  0.00           C
ATOM   4381  C41 POP   172      26.944  -8.337 -19.096  1.00  0.00           C
ATOM   4382  C42 POP   172      27.964  -9.477 -19.045  1.00  0.00           C
ATOM   4383  C43 POP   172      28.760  -9.627 -20.344  1.00  0.00           C
ATOM   4384  C44 POP   172      27.869  -9.987 -21.540  1.00  0.00           C
ATOM   4385  C45 POP   172      28.729 -10.260 -22.779  1.00  0.00           C
ATOM   4386  C46 POP   172      27.846 -10.587 -23.985  1.00  0.00           C
ATOM   4387  C47 POP   172      26.960 -11.806 -23.712  1.00  0.00           C
ATOM   4388  C48 POP   172      27.326 -12.991 -24.613  1.00  0.00           C
ATOM   4389  C49 POP   172      26.380 -14.161 -24.356  1.00  0.00           C
ATOM   4390  C50 POP   172      26.721 -15.357 -25.254  1.00  0.00           C
ATOM   4391  CA1 POP   172      27.930 -11.365 -33.669  1.00  0.00           C
ATOM   4392  CA2 POP   172      28.423 -12.614 -34.388  1.00  0.00           C
ATOM   4393  C1  POP   173      22.897  19.338 -21.096  1.00  0.00           C
ATOM   4394  C2  POP   173      23.829  18.849 -18.932  1.00  0.00           C
ATOM   4395  C3  POP   173      21.568  19.561 -19.169  1.00  0.00           C
ATOM   4396  N4  POP   173      22.929  19.740 -19.677  1.00  0.00           N
ATOM   4397  C5  POP   173      23.314  21.168 -19.601  1.00  0.00           C
ATOM   4398  C6  POP   173      23.439  21.727 -18.172  1.00  0.00           C
ATOM   4399  O7  POP   173      23.622  23.150 -18.184  1.00  0.00           O
ATOM   4400  P8  POP   173      25.007  23.881 -18.568  1.00  0.00           P
ATOM   4401  O9  POP   173      24.936  25.278 -18.098  1.00  0.00           O
ATOM   4402  O10 POP   173      26.133  23.035 -18.115  1.00  0.00           O
ATOM   4403  O11 POP   173      24.968  23.917 -20.182  1.00  0.00           O
ATOM   4404  C12 POP   173      26.144  24.170 -20.953  1.00  0.00           C
ATOM   4405  C13 POP   173      26.761  22.890 -21.518  1.00  0.00           C
ATOM   4406  O14 POP   173      27.991  23.113 -22.251  1.00  0.00           O
ATOM   4407  C15 POP   173      28.149  23.846 -23.394  1.00  0.00           C
ATOM   4408  O16 POP   173      27.383  24.727 -23.796  1.00  0.00           O
ATOM   4409  C17 POP   173      29.426  23.488 -24.162  1.00  0.00           C
ATOM   4410  C18 POP   173      29.984  24.590 -25.063  1.00  0.00           C
ATOM   4411  C19 POP   173      31.117  24.005 -25.914  1.00  0.00           C
ATOM   4412  C20 POP   173      31.671  24.995 -26.947  1.00  0.00           C
ATOM   4413  C21 POP   173      32.719  25.950 -26.383  1.00  0.00           C
ATOM   4414  C22 POP   173      33.147  26.924 -27.488  1.00  0.00           C
ATOM   4415  C23 POP   173      34.309  27.842 -27.093  1.00  0.00           C
ATOM   4416  C24 POP   173      35.591  27.061 -26.831  1.00  0.00           C
ATOM   4417  C25 POP   173      36.802  27.503 -27.352  1.00  0.00           C
ATOM   4418  C26 POP   173      36.870  28.791 -28.171  1.00  0.00           C
ATOM   4419  C27 POP   173      38.033  28.786 -29.163  1.00  0.00           C
ATOM   4420  C28 POP   173      39.391  28.595 -28.488  1.00  0.00           C
ATOM   4421  C29 POP   173      40.536  28.666 -29.506  1.00  0.00           C
ATOM   4422  C30 POP   173      41.117  27.297 -29.861  1.00  0.00           C
ATOM   4423  C31 POP   173      40.539  26.725 -31.164  1.00  0.00           C
ATOM   4424  C32 POP   173      25.716  22.191 -22.398  1.00  0.00           C
ATOM   4425  O33 POP   173      26.161  20.899 -22.800  1.00  0.00           O
ATOM   4426  C34 POP   173      26.460  19.915 -21.897  1.00  0.00           C
ATOM   4427  O35 POP   173      26.349  20.007 -20.681  1.00  0.00           O
ATOM   4428  C36 POP   173      26.959  18.631 -22.553  1.00  0.00           C
ATOM   4429  C37 POP   173      28.348  18.242 -22.061  1.00  0.00           C
ATOM   4430  C38 POP   173      28.284  17.366 -20.808  1.00  0.00           C
ATOM   4431  C39 POP   173      29.708  17.087 -20.356  1.00  0.00           C
ATOM   4432  C40 POP   173      30.491  16.491 -21.515  1.00  0.00           C
ATOM   4433  C41 POP   173      31.948  16.261 -21.131  1.00  0.00           C
ATOM   4434  C42 POP   173      32.725  15.847 -22.375  1.00  0.00           C
ATOM   4435  C43 POP   173      34.213  15.670 -22.068  1.00  0.00           C
ATOM   4436  C44 POP   173      34.943  15.319 -23.360  1.00  0.00           C
ATOM   4437  C45 POP   173      36.445  15.312 -23.138  1.00  0.00           C
ATOM   4438  C46 POP   173      37.163  15.059 -24.460  1.00  0.00           C
ATOM   4439  C47 POP   173      38.654  15.328 -24.313  1.00  0.00           C
ATOM   4440  C48 POP   173      39.363  15.095 -25.646  1.00  0.00           C
ATOM   4441  C49 POP   173      40.834  15.494 -25.546  1.00  0.00           C
ATOM   4442  C50 POP   173      41.567  15.193 -26.849  1.00  0.00           C
ATOM   4443  CA1 POP   173      41.167  25.366 -31.482  1.00  0.00           C
ATOM   4444  CA2 POP   173      40.575  24.760 -32.761  1.00  0.00           C
ATOM   4445  C1  POP   174       9.593  40.762 -54.039  1.00  0.00           C
ATOM   4446  C2  POP   174       9.002  40.772 -56.375  1.00  0.00           C
ATOM   4447  C3  POP   174       8.131  39.115 -54.922  1.00  0.00           C
ATOM   4448  N4  POP   174       9.330  39.920 -55.212  1.00  0.00           N
ATOM   4449  C5  POP   174      10.442  38.994 -55.504  1.00  0.00           C
ATOM   4450  C6  POP   174      11.761  39.700 -55.878  1.00  0.00           C
ATOM   4451  O7  POP   174      12.771  38.747 -56.208  1.00  0.00           O
ATOM   4452  P8  POP   174      14.042  39.226 -57.087  1.00  0.00           P
ATOM   4453  O9  POP   174      13.982  38.509 -58.381  1.00  0.00           O
ATOM   4454  O10 POP   174      14.071  40.711 -57.102  1.00  0.00           O
ATOM   4455  O11 POP   174      15.341  38.745 -56.277  1.00  0.00           O
ATOM   4456  C12 POP   174      16.572  38.637 -57.005  1.00  0.00           C
ATOM   4457  C13 POP   174      17.840  38.849 -56.169  1.00  0.00           C
ATOM   4458  O14 POP   174      19.007  39.102 -57.006  1.00  0.00           O
ATOM   4459  C15 POP   174      19.562  38.222 -57.893  1.00  0.00           C
ATOM   4460  O16 POP   174      19.050  37.150 -58.222  1.00  0.00           O
ATOM   4461  C17 POP   174      20.932  38.636 -58.455  1.00  0.00           C
ATOM   4462  C18 POP   174      21.918  37.463 -58.352  1.00  0.00           C
ATOM   4463  C19 POP   174      23.228  37.664 -59.121  1.00  0.00           C
ATOM   4464  C20 POP   174      23.990  36.342 -59.131  1.00  0.00           C
ATOM   4465  C21 POP   174      25.302  36.352 -59.933  1.00  0.00           C
ATOM   4466  C22 POP   174      25.827  34.914 -59.991  1.00  0.00           C
ATOM   4467  C23 POP   174      27.141  34.698 -60.750  1.00  0.00           C
ATOM   4468  C24 POP   174      28.338  35.388 -60.082  1.00  0.00           C
ATOM   4469  C25 POP   174      29.637  34.951 -60.343  1.00  0.00           C
ATOM   4470  C26 POP   174      29.897  33.728 -61.239  1.00  0.00           C
ATOM   4471  C27 POP   174      31.392  33.452 -61.451  1.00  0.00           C
ATOM   4472  C28 POP   174      31.574  32.229 -62.358  1.00  0.00           C
ATOM   4473  C29 POP   174      33.011  31.999 -62.817  1.00  0.00           C
ATOM   4474  C30 POP   174      33.993  31.606 -61.715  1.00  0.00           C
ATOM   4475  C31 POP   174      35.362  31.297 -62.340  1.00  0.00           C
ATOM   4476  C32 POP   174      18.074  37.683 -55.204  1.00  0.00           C
ATOM   4477  O33 POP   174      19.472  37.584 -54.878  1.00  0.00           O
ATOM   4478  C34 POP   174      19.974  36.585 -54.103  1.00  0.00           C
ATOM   4479  O35 POP   174      19.321  35.985 -53.247  1.00  0.00           O
ATOM   4480  C36 POP   174      21.470  36.330 -54.306  1.00  0.00           C
ATOM   4481  C37 POP   174      21.784  34.826 -54.306  1.00  0.00           C
ATOM   4482  C38 POP   174      23.054  34.500 -55.090  1.00  0.00           C
ATOM   4483  C39 POP   174      24.330  35.129 -54.522  1.00  0.00           C
ATOM   4484  C40 POP   174      25.479  34.868 -55.503  1.00  0.00           C
ATOM   4485  C41 POP   174      26.828  35.439 -55.076  1.00  0.00           C
ATOM   4486  C42 POP   174      27.449  34.683 -53.905  1.00  0.00           C
ATOM   4487  C43 POP   174      28.929  34.407 -54.170  1.00  0.00           C
ATOM   4488  C44 POP   174      29.055  33.572 -55.451  1.00  0.00           C
ATOM   4489  C45 POP   174      30.484  33.092 -55.726  1.00  0.00           C
ATOM   4490  C46 POP   174      30.451  32.157 -56.935  1.00  0.00           C
ATOM   4491  C47 POP   174      31.758  31.375 -57.118  1.00  0.00           C
ATOM   4492  C48 POP   174      31.529  30.246 -58.137  1.00  0.00           C
ATOM   4493  C49 POP   174      32.750  29.337 -58.249  1.00  0.00           C
ATOM   4494  C50 POP   174      32.447  28.142 -59.149  1.00  0.00           C
ATOM   4495  CA1 POP   174      36.393  30.808 -61.322  1.00  0.00           C
ATOM   4496  CA2 POP   174      37.719  30.493 -62.004  1.00  0.00           C
ATOM   4497  C1  POP   175      69.343  -0.532 -22.589  1.00  0.00           C
ATOM   4498  C2  POP   175      67.756   0.963 -21.546  1.00  0.00           C
ATOM   4499  C3  POP   175      70.046   1.553 -21.697  1.00  0.00           C
ATOM   4500  N4  POP   175      69.127   0.431 -21.495  1.00  0.00           N
ATOM   4501  C5  POP   175      69.421  -0.137 -20.154  1.00  0.00           C
ATOM   4502  C6  POP   175      68.674  -1.445 -19.841  1.00  0.00           C
ATOM   4503  O7  POP   175      68.914  -1.788 -18.480  1.00  0.00           O
ATOM   4504  P8  POP   175      68.597  -3.274 -17.927  1.00  0.00           P
ATOM   4505  O9  POP   175      69.101  -4.251 -18.912  1.00  0.00           O
ATOM   4506  O10 POP   175      69.079  -3.362 -16.524  1.00  0.00           O
ATOM   4507  O11 POP   175      66.992  -3.358 -17.929  1.00  0.00           O
ATOM   4508  C12 POP   175      66.160  -2.275 -17.491  1.00  0.00           C
ATOM   4509  C13 POP   175      64.695  -2.717 -17.498  1.00  0.00           C
ATOM   4510  O14 POP   175      63.765  -1.661 -17.869  1.00  0.00           O
ATOM   4511  C15 POP   175      63.694  -0.400 -17.337  1.00  0.00           C
ATOM   4512  O16 POP   175      64.379   0.008 -16.398  1.00  0.00           O
ATOM   4513  C17 POP   175      62.607   0.514 -17.931  1.00  0.00           C
ATOM   4514  C18 POP   175      61.208  -0.121 -17.889  1.00  0.00           C
ATOM   4515  C19 POP   175      60.107   0.934 -17.655  1.00  0.00           C
ATOM   4516  C20 POP   175      58.726   0.276 -17.606  1.00  0.00           C
ATOM   4517  C21 POP   175      57.618   1.231 -17.141  1.00  0.00           C
ATOM   4518  C22 POP   175      56.249   0.536 -17.228  1.00  0.00           C
ATOM   4519  C23 POP   175      55.094   1.370 -16.667  1.00  0.00           C
ATOM   4520  C24 POP   175      53.761   0.662 -16.978  1.00  0.00           C
ATOM   4521  C25 POP   175      52.530   1.116 -16.502  1.00  0.00           C
ATOM   4522  C26 POP   175      52.385   2.343 -15.594  1.00  0.00           C
ATOM   4523  C27 POP   175      50.946   2.514 -15.092  1.00  0.00           C
ATOM   4524  C28 POP   175      49.950   2.881 -16.202  1.00  0.00           C
ATOM   4525  C29 POP   175      48.532   3.017 -15.655  1.00  0.00           C
ATOM   4526  C30 POP   175      47.560   3.511 -16.723  1.00  0.00           C
ATOM   4527  C31 POP   175      46.116   3.617 -16.228  1.00  0.00           C
ATOM   4528  C32 POP   175      64.384  -3.473 -16.192  1.00  0.00           C
ATOM   4529  O33 POP   175      63.106  -4.104 -16.266  1.00  0.00           O
ATOM   4530  C34 POP   175      61.977  -3.629 -15.652  1.00  0.00           C
ATOM   4531  O35 POP   175      60.885  -3.646 -16.198  1.00  0.00           O
ATOM   4532  C36 POP   175      62.187  -2.827 -14.366  1.00  0.00           C
ATOM   4533  C37 POP   175      61.743  -1.377 -14.580  1.00  0.00           C
ATOM   4534  C38 POP   175      62.025  -0.510 -13.367  1.00  0.00           C
ATOM   4535  C39 POP   175      60.713   0.093 -12.887  1.00  0.00           C
ATOM   4536  C40 POP   175      60.997   0.910 -11.629  1.00  0.00           C
ATOM   4537  C41 POP   175      59.725   1.460 -11.003  1.00  0.00           C
ATOM   4538  C42 POP   175      60.174   2.142  -9.712  1.00  0.00           C
ATOM   4539  C43 POP   175      60.862   1.093  -8.836  1.00  0.00           C
ATOM   4540  C44 POP   175      61.713   1.769  -7.755  1.00  0.00           C
ATOM   4541  C45 POP   175      60.890   2.800  -7.000  1.00  0.00           C
ATOM   4542  C46 POP   175      61.720   3.428  -5.878  1.00  0.00           C
ATOM   4543  C47 POP   175      61.704   2.519  -4.644  1.00  0.00           C
ATOM   4544  C48 POP   175      60.276   2.424  -4.098  1.00  0.00           C
ATOM   4545  C49 POP   175      60.229   1.542  -2.854  1.00  0.00           C
ATOM   4546  C50 POP   175      58.820   1.537  -2.248  1.00  0.00           C
ATOM   4547  CA1 POP   175      45.201   4.150 -17.331  1.00  0.00           C
ATOM   4548  CA2 POP   175      43.741   4.226 -16.867  1.00  0.00           C
ATOM   4549  C1  POP   176      25.335 -74.544 -53.661  1.00  0.00           C
ATOM   4550  C2  POP   176      26.796 -75.043 -51.808  1.00  0.00           C
ATOM   4551  C3  POP   176      26.726 -76.465 -53.692  1.00  0.00           C
ATOM   4552  N4  POP   176      25.911 -75.612 -52.827  1.00  0.00           N
ATOM   4553  C5  POP   176      24.846 -76.463 -52.234  1.00  0.00           C
ATOM   4554  C6  POP   176      23.944 -75.763 -51.206  1.00  0.00           C
ATOM   4555  O7  POP   176      22.963 -76.694 -50.735  1.00  0.00           O
ATOM   4556  P8  POP   176      22.232 -76.490 -49.305  1.00  0.00           P
ATOM   4557  O9  POP   176      21.488 -77.728 -48.994  1.00  0.00           O
ATOM   4558  O10 POP   176      23.240 -75.997 -48.336  1.00  0.00           O
ATOM   4559  O11 POP   176      21.204 -75.287 -49.587  1.00  0.00           O
ATOM   4560  C12 POP   176      19.926 -75.477 -50.202  1.00  0.00           C
ATOM   4561  C13 POP   176      18.770 -75.328 -49.191  1.00  0.00           C
ATOM   4562  O14 POP   176      18.421 -76.622 -48.665  1.00  0.00           O
ATOM   4563  C15 POP   176      18.597 -77.018 -47.366  1.00  0.00           C
ATOM   4564  O16 POP   176      18.599 -78.201 -47.036  1.00  0.00           O
ATOM   4565  C17 POP   176      18.966 -75.932 -46.343  1.00  0.00           C
ATOM   4566  C18 POP   176      18.172 -76.020 -45.041  1.00  0.00           C
ATOM   4567  C19 POP   176      18.561 -74.835 -44.150  1.00  0.00           C
ATOM   4568  C20 POP   176      18.009 -74.871 -42.716  1.00  0.00           C
ATOM   4569  C21 POP   176      16.490 -74.693 -42.566  1.00  0.00           C
ATOM   4570  C22 POP   176      16.232 -74.483 -41.076  1.00  0.00           C
ATOM   4571  C23 POP   176      14.796 -74.187 -40.643  1.00  0.00           C
ATOM   4572  C24 POP   176      14.888 -73.778 -39.160  1.00  0.00           C
ATOM   4573  C25 POP   176      13.816 -73.472 -38.321  1.00  0.00           C
ATOM   4574  C26 POP   176      12.338 -73.501 -38.705  1.00  0.00           C
ATOM   4575  C27 POP   176      11.538 -73.056 -37.484  1.00  0.00           C
ATOM   4576  C28 POP   176      11.915 -71.626 -37.118  1.00  0.00           C
ATOM   4577  C29 POP   176      11.697 -71.270 -35.641  1.00  0.00           C
ATOM   4578  C30 POP   176      10.249 -71.393 -35.160  1.00  0.00           C
ATOM   4579  C31 POP   176      10.167 -70.956 -33.689  1.00  0.00           C
ATOM   4580  C32 POP   176      17.578 -74.725 -49.933  1.00  0.00           C
ATOM   4581  O33 POP   176      16.581 -74.073 -49.128  1.00  0.00           O
ATOM   4582  C34 POP   176      16.870 -73.025 -48.303  1.00  0.00           C
ATOM   4583  O35 POP   176      17.743 -73.027 -47.444  1.00  0.00           O
ATOM   4584  C36 POP   176      15.834 -71.894 -48.330  1.00  0.00           C
ATOM   4585  C37 POP   176      16.537 -70.562 -48.044  1.00  0.00           C
ATOM   4586  C38 POP   176      15.648 -69.346 -48.273  1.00  0.00           C
ATOM   4587  C39 POP   176      16.406 -68.077 -47.873  1.00  0.00           C
ATOM   4588  C40 POP   176      16.709 -68.108 -46.375  1.00  0.00           C
ATOM   4589  C41 POP   176      17.481 -66.868 -45.901  1.00  0.00           C
ATOM   4590  C42 POP   176      17.511 -66.875 -44.374  1.00  0.00           C
ATOM   4591  C43 POP   176      18.242 -65.669 -43.788  1.00  0.00           C
ATOM   4592  C44 POP   176      18.063 -65.630 -42.266  1.00  0.00           C
ATOM   4593  C45 POP   176      19.219 -66.296 -41.519  1.00  0.00           C
ATOM   4594  C46 POP   176      18.899 -66.374 -40.018  1.00  0.00           C
ATOM   4595  C47 POP   176      20.083 -66.896 -39.213  1.00  0.00           C
ATOM   4596  C48 POP   176      20.414 -65.896 -38.103  1.00  0.00           C
ATOM   4597  C49 POP   176      21.600 -66.349 -37.255  1.00  0.00           C
ATOM   4598  C50 POP   176      21.910 -65.322 -36.160  1.00  0.00           C
ATOM   4599  CA1 POP   176       8.758 -71.071 -33.112  1.00  0.00           C
ATOM   4600  CA2 POP   176       8.737 -70.617 -31.652  1.00  0.00           C
ATOM   4601  C1  POP   177     -19.253 -44.022 -42.380  1.00  0.00           C
ATOM   4602  C2  POP   177     -19.690 -42.988 -44.515  1.00  0.00           C
ATOM   4603  C3  POP   177     -21.219 -44.553 -43.591  1.00  0.00           C
ATOM   4604  N4  POP   177     -19.794 -44.233 -43.732  1.00  0.00           N
ATOM   4605  C5  POP   177     -19.148 -45.361 -44.431  1.00  0.00           C
ATOM   4606  C6  POP   177     -17.622 -45.248 -44.539  1.00  0.00           C
ATOM   4607  O7  POP   177     -17.091 -46.462 -45.092  1.00  0.00           O
ATOM   4608  P8  POP   177     -15.669 -47.012 -44.594  1.00  0.00           P
ATOM   4609  O9  POP   177     -14.951 -45.938 -43.859  1.00  0.00           O
ATOM   4610  O10 POP   177     -15.906 -48.306 -43.919  1.00  0.00           O
ATOM   4611  O11 POP   177     -14.887 -47.308 -45.969  1.00  0.00           O
ATOM   4612  C12 POP   177     -14.380 -46.269 -46.803  1.00  0.00           C
ATOM   4613  C13 POP   177     -12.886 -46.429 -47.087  1.00  0.00           C
ATOM   4614  O14 POP   177     -12.585 -45.717 -48.307  1.00  0.00           O
ATOM   4615  C15 POP   177     -11.322 -45.324 -48.639  1.00  0.00           C
ATOM   4616  O16 POP   177     -10.336 -45.531 -47.934  1.00  0.00           O
ATOM   4617  C17 POP   177     -11.168 -44.611 -49.985  1.00  0.00           C
ATOM   4618  C18 POP   177      -9.834 -45.029 -50.615  1.00  0.00           C
ATOM   4619  C19 POP   177      -9.453 -44.236 -51.858  1.00  0.00           C
ATOM   4620  C20 POP   177      -8.064 -44.691 -52.304  1.00  0.00           C
ATOM   4621  C21 POP   177      -8.087 -45.252 -53.720  1.00  0.00           C
ATOM   4622  C22 POP   177      -6.789 -46.016 -54.029  1.00  0.00           C
ATOM   4623  C23 POP   177      -5.554 -45.128 -53.867  1.00  0.00           C
ATOM   4624  C24 POP   177      -4.297 -45.949 -54.144  1.00  0.00           C
ATOM   4625  C25 POP   177      -3.038 -45.404 -53.943  1.00  0.00           C
ATOM   4626  C26 POP   177      -2.890 -43.970 -53.445  1.00  0.00           C
ATOM   4627  C27 POP   177      -1.401 -43.606 -53.378  1.00  0.00           C
ATOM   4628  C28 POP   177      -0.765 -43.786 -54.755  1.00  0.00           C
ATOM   4629  C29 POP   177       0.729 -43.469 -54.735  1.00  0.00           C
ATOM   4630  C30 POP   177       0.977 -42.013 -54.339  1.00  0.00           C
ATOM   4631  C31 POP   177       2.037 -41.921 -53.230  1.00  0.00           C
ATOM   4632  C32 POP   177     -12.582 -47.926 -47.253  1.00  0.00           C
ATOM   4633  O33 POP   177     -11.204 -48.239 -47.480  1.00  0.00           O
ATOM   4634  C34 POP   177     -10.772 -49.529 -47.508  1.00  0.00           C
ATOM   4635  O35 POP   177     -11.384 -50.478 -47.024  1.00  0.00           O
ATOM   4636  C36 POP   177      -9.377 -49.698 -48.098  1.00  0.00           C
ATOM   4637  C37 POP   177      -9.183 -51.052 -48.783  1.00  0.00           C
ATOM   4638  C38 POP   177      -7.883 -51.084 -49.577  1.00  0.00           C
ATOM   4639  C39 POP   177      -7.614 -52.477 -50.154  1.00  0.00           C
ATOM   4640  C40 POP   177      -6.362 -52.457 -51.035  1.00  0.00           C
ATOM   4641  C41 POP   177      -6.777 -52.444 -52.506  1.00  0.00           C
ATOM   4642  C42 POP   177      -5.616 -52.221 -53.470  1.00  0.00           C
ATOM   4643  C43 POP   177      -4.522 -53.291 -53.399  1.00  0.00           C
ATOM   4644  C44 POP   177      -3.665 -53.154 -54.663  1.00  0.00           C
ATOM   4645  C45 POP   177      -2.515 -54.163 -54.742  1.00  0.00           C
ATOM   4646  C46 POP   177      -1.967 -54.153 -56.163  1.00  0.00           C
ATOM   4647  C47 POP   177      -0.728 -55.030 -56.334  1.00  0.00           C
ATOM   4648  C48 POP   177       0.524 -54.170 -56.351  1.00  0.00           C
ATOM   4649  C49 POP   177       1.774 -55.003 -56.655  1.00  0.00           C
ATOM   4650  C50 POP   177       3.026 -54.126 -56.686  1.00  0.00           C
ATOM   4651  CA1 POP   177       2.267 -40.471 -52.819  1.00  0.00           C
ATOM   4652  CA2 POP   177       3.242 -40.374 -51.647  1.00  0.00           C
ATOM   4653  C1  POP   178      16.717 -48.122 -85.392  1.00  0.00           C
ATOM   4654  C2  POP   178      14.810 -49.539 -84.981  1.00  0.00           C
ATOM   4655  C3  POP   178      16.908 -50.452 -85.637  1.00  0.00           C
ATOM   4656  N4  POP   178      15.990 -49.326 -85.829  1.00  0.00           N
ATOM   4657  C5  POP   178      15.591 -49.300 -87.253  1.00  0.00           C
ATOM   4658  C6  POP   178      14.948 -47.976 -87.670  1.00  0.00           C
ATOM   4659  O7  POP   178      13.992 -48.156 -88.715  1.00  0.00           O
ATOM   4660  P8  POP   178      12.962 -46.965 -89.037  1.00  0.00           P
ATOM   4661  O9  POP   178      13.532 -45.684 -88.572  1.00  0.00           O
ATOM   4662  O10 POP   178      12.566 -47.083 -90.460  1.00  0.00           O
ATOM   4663  O11 POP   178      11.674 -47.308 -88.112  1.00  0.00           O
ATOM   4664  C12 POP   178      11.796 -47.326 -86.677  1.00  0.00           C
ATOM   4665  C13 POP   178      10.452 -47.283 -85.955  1.00  0.00           C
ATOM   4666  O14 POP   178      10.714 -47.335 -84.546  1.00  0.00           O
ATOM   4667  C15 POP   178      10.257 -46.397 -83.675  1.00  0.00           C
ATOM   4668  O16 POP   178       9.537 -45.449 -83.991  1.00  0.00           O
ATOM   4669  C17 POP   178      10.665 -46.635 -82.227  1.00  0.00           C
ATOM   4670  C18 POP   178       9.560 -47.362 -81.459  1.00  0.00           C
ATOM   4671  C19 POP   178      10.117 -47.946 -80.152  1.00  0.00           C
ATOM   4672  C20 POP   178       9.020 -48.676 -79.388  1.00  0.00           C
ATOM   4673  C21 POP   178       8.033 -47.712 -78.738  1.00  0.00           C
ATOM   4674  C22 POP   178       6.862 -48.505 -78.142  1.00  0.00           C
ATOM   4675  C23 POP   178       5.975 -47.650 -77.230  1.00  0.00           C
ATOM   4676  C24 POP   178       6.744 -47.251 -75.977  1.00  0.00           C
ATOM   4677  C25 POP   178       6.189 -47.414 -74.706  1.00  0.00           C
ATOM   4678  C26 POP   178       4.805 -48.047 -74.495  1.00  0.00           C
ATOM   4679  C27 POP   178       4.825 -49.582 -74.485  1.00  0.00           C
ATOM   4680  C28 POP   178       5.227 -50.166 -73.129  1.00  0.00           C
ATOM   4681  C29 POP   178       5.169 -51.688 -73.214  1.00  0.00           C
ATOM   4682  C30 POP   178       6.110 -52.163 -74.320  1.00  0.00           C
ATOM   4683  C31 POP   178       5.942 -53.638 -74.637  1.00  0.00           C
ATOM   4684  C32 POP   178       9.573 -48.475 -86.350  1.00  0.00           C
ATOM   4685  O33 POP   178       8.209 -48.070 -86.498  1.00  0.00           O
ATOM   4686  C34 POP   178       7.406 -47.699 -85.461  1.00  0.00           C
ATOM   4687  O35 POP   178       7.476 -48.177 -84.329  1.00  0.00           O
ATOM   4688  C36 POP   178       6.220 -46.821 -85.869  1.00  0.00           C
ATOM   4689  C37 POP   178       6.295 -45.407 -85.288  1.00  0.00           C
ATOM   4690  C38 POP   178       6.227 -44.360 -86.396  1.00  0.00           C
ATOM   4691  C39 POP   178       4.996 -43.443 -86.334  1.00  0.00           C
ATOM   4692  C40 POP   178       5.075 -42.388 -85.222  1.00  0.00           C
ATOM   4693  C41 POP   178       3.893 -41.414 -85.322  1.00  0.00           C
ATOM   4694  C42 POP   178       3.950 -40.336 -84.249  1.00  0.00           C
ATOM   4695  C43 POP   178       3.978 -41.015 -82.876  1.00  0.00           C
ATOM   4696  C44 POP   178       3.989 -40.065 -81.676  1.00  0.00           C
ATOM   4697  C45 POP   178       4.116 -40.975 -80.465  1.00  0.00           C
ATOM   4698  C46 POP   178       4.063 -40.313 -79.093  1.00  0.00           C
ATOM   4699  C47 POP   178       4.274 -41.445 -78.082  1.00  0.00           C
ATOM   4700  C48 POP   178       4.044 -41.027 -76.630  1.00  0.00           C
ATOM   4701  C49 POP   178       4.317 -42.206 -75.695  1.00  0.00           C
ATOM   4702  C50 POP   178       4.049 -41.828 -74.238  1.00  0.00           C
ATOM   4703  CA1 POP   178       6.863 -54.002 -75.800  1.00  0.00           C
ATOM   4704  CA2 POP   178       6.601 -55.429 -76.270  1.00  0.00           C
ATOM   4705  C1  POP   179      29.925   7.287  -2.073  1.00  0.00           C
ATOM   4706  C2  POP   179      30.443   9.328  -3.211  1.00  0.00           C
ATOM   4707  C3  POP   179      32.080   7.589  -3.040  1.00  0.00           C
ATOM   4708  N4  POP   179      30.986   8.277  -2.336  1.00  0.00           N
ATOM   4709  C5  POP   179      31.529   8.823  -1.081  1.00  0.00           C
ATOM   4710  C6  POP   179      30.572   9.779  -0.341  1.00  0.00           C
ATOM   4711  O7  POP   179      31.182  10.204   0.882  1.00  0.00           O
ATOM   4712  P8  POP   179      31.141  11.739   1.350  1.00  0.00           P
ATOM   4713  O9  POP   179      30.109  12.464   0.569  1.00  0.00           O
ATOM   4714  O10 POP   179      31.081  11.772   2.832  1.00  0.00           O
ATOM   4715  O11 POP   179      32.588  12.231   0.858  1.00  0.00           O
ATOM   4716  C12 POP   179      33.742  11.621   1.459  1.00  0.00           C
ATOM   4717  C13 POP   179      34.973  11.668   0.562  1.00  0.00           C
ATOM   4718  O14 POP   179      35.632  10.392   0.664  1.00  0.00           O
ATOM   4719  C15 POP   179      35.951   9.571  -0.385  1.00  0.00           C
ATOM   4720  O16 POP   179      36.306   8.414  -0.201  1.00  0.00           O
ATOM   4721  C17 POP   179      35.791  10.094  -1.824  1.00  0.00           C
ATOM   4722  C18 POP   179      37.131   9.887  -2.541  1.00  0.00           C
ATOM   4723  C19 POP   179      37.111   9.866  -4.073  1.00  0.00           C
ATOM   4724  C20 POP   179      36.692  11.183  -4.724  1.00  0.00           C
ATOM   4725  C21 POP   179      37.208  11.171  -6.168  1.00  0.00           C
ATOM   4726  C22 POP   179      36.815  12.412  -6.967  1.00  0.00           C
ATOM   4727  C23 POP   179      37.687  12.513  -8.219  1.00  0.00           C
ATOM   4728  C24 POP   179      37.618  11.271  -9.112  1.00  0.00           C
ATOM   4729  C25 POP   179      36.643  11.067 -10.082  1.00  0.00           C
ATOM   4730  C26 POP   179      35.556  12.070 -10.463  1.00  0.00           C
ATOM   4731  C27 POP   179      35.920  12.935 -11.678  1.00  0.00           C
ATOM   4732  C28 POP   179      36.971  14.011 -11.369  1.00  0.00           C
ATOM   4733  C29 POP   179      37.186  14.901 -12.594  1.00  0.00           C
ATOM   4734  C30 POP   179      37.925  16.189 -12.225  1.00  0.00           C
ATOM   4735  C31 POP   179      39.437  16.045 -12.036  1.00  0.00           C
ATOM   4736  C32 POP   179      35.841  12.867   0.952  1.00  0.00           C
ATOM   4737  O33 POP   179      37.187  12.832   0.440  1.00  0.00           O
ATOM   4738  C34 POP   179      38.189  12.180   1.104  1.00  0.00           C
ATOM   4739  O35 POP   179      38.081  11.685   2.228  1.00  0.00           O
ATOM   4740  C36 POP   179      39.508  12.054   0.352  1.00  0.00           C
ATOM   4741  C37 POP   179      39.636  10.639  -0.202  1.00  0.00           C
ATOM   4742  C38 POP   179      41.016  10.387  -0.804  1.00  0.00           C
ATOM   4743  C39 POP   179      41.040   9.092  -1.613  1.00  0.00           C
ATOM   4744  C40 POP   179      42.403   8.910  -2.257  1.00  0.00           C
ATOM   4745  C41 POP   179      42.374   7.817  -3.333  1.00  0.00           C
ATOM   4746  C42 POP   179      43.729   7.730  -4.045  1.00  0.00           C
ATOM   4747  C43 POP   179      43.558   7.787  -5.561  1.00  0.00           C
ATOM   4748  C44 POP   179      42.813   9.066  -5.955  1.00  0.00           C
ATOM   4749  C45 POP   179      42.676   9.232  -7.465  1.00  0.00           C
ATOM   4750  C46 POP   179      41.806  10.462  -7.739  1.00  0.00           C
ATOM   4751  C47 POP   179      41.717  10.808  -9.226  1.00  0.00           C
ATOM   4752  C48 POP   179      42.297  12.203  -9.446  1.00  0.00           C
ATOM   4753  C49 POP   179      42.226  12.627 -10.913  1.00  0.00           C
ATOM   4754  C50 POP   179      42.911  13.973 -11.120  1.00  0.00           C
ATOM   4755  CA1 POP   179      40.023  17.435 -11.766  1.00  0.00           C
ATOM   4756  CA2 POP   179      41.551  17.426 -11.703  1.00  0.00           C
ATOM   4757  C1  POP   180       6.592 -39.860 -11.961  1.00  0.00           C
ATOM   4758  C2  POP   180       6.703 -38.672  -9.878  1.00  0.00           C
ATOM   4759  C3  POP   180       8.552 -39.975 -10.625  1.00  0.00           C
ATOM   4760  N4  POP   180       7.093 -39.906 -10.578  1.00  0.00           N
ATOM   4761  C5  POP   180       6.597 -41.121  -9.888  1.00  0.00           C
ATOM   4762  C6  POP   180       5.073 -41.194  -9.715  1.00  0.00           C
ATOM   4763  O7  POP   180       4.689 -42.550  -9.516  1.00  0.00           O
ATOM   4764  P8  POP   180       4.018 -43.381 -10.727  1.00  0.00           P
ATOM   4765  O9  POP   180       3.766 -44.762 -10.248  1.00  0.00           O
ATOM   4766  O10 POP   180       2.877 -42.600 -11.251  1.00  0.00           O
ATOM   4767  O11 POP   180       5.172 -43.425 -11.848  1.00  0.00           O
ATOM   4768  C12 POP   180       6.195 -44.430 -11.827  1.00  0.00           C
ATOM   4769  C13 POP   180       7.140 -44.280 -13.021  1.00  0.00           C
ATOM   4770  O14 POP   180       7.905 -45.488 -13.186  1.00  0.00           O
ATOM   4771  C15 POP   180       7.365 -46.649 -13.639  1.00  0.00           C
ATOM   4772  O16 POP   180       6.196 -46.811 -13.988  1.00  0.00           O
ATOM   4773  C17 POP   180       8.378 -47.795 -13.716  1.00  0.00           C
ATOM   4774  C18 POP   180       8.380 -48.495 -15.066  1.00  0.00           C
ATOM   4775  C19 POP   180       9.790 -49.009 -15.352  1.00  0.00           C
ATOM   4776  C20 POP   180       9.856 -49.832 -16.643  1.00  0.00           C
ATOM   4777  C21 POP   180      11.319 -50.032 -17.051  1.00  0.00           C
ATOM   4778  C22 POP   180      11.448 -50.996 -18.221  1.00  0.00           C
ATOM   4779  C23 POP   180      12.863 -50.926 -18.820  1.00  0.00           C
ATOM   4780  C24 POP   180      13.965 -51.177 -17.782  1.00  0.00           C
ATOM   4781  C25 POP   180      14.371 -52.449 -17.380  1.00  0.00           C
ATOM   4782  C26 POP   180      13.791 -53.732 -17.982  1.00  0.00           C
ATOM   4783  C27 POP   180      14.272 -54.954 -17.213  1.00  0.00           C
ATOM   4784  C28 POP   180      13.609 -56.220 -17.757  1.00  0.00           C
ATOM   4785  C29 POP   180      13.909 -57.425 -16.865  1.00  0.00           C
ATOM   4786  C30 POP   180      14.933 -58.349 -17.519  1.00  0.00           C
ATOM   4787  C31 POP   180      14.551 -59.793 -17.224  1.00  0.00           C
ATOM   4788  C32 POP   180       8.078 -43.096 -12.787  1.00  0.00           C
ATOM   4789  O33 POP   180       8.595 -42.527 -14.005  1.00  0.00           O
ATOM   4790  C34 POP   180       9.723 -42.886 -14.692  1.00  0.00           C
ATOM   4791  O35 POP   180       9.942 -42.505 -15.834  1.00  0.00           O
ATOM   4792  C36 POP   180      10.778 -43.727 -13.961  1.00  0.00           C
ATOM   4793  C37 POP   180      11.738 -44.404 -14.938  1.00  0.00           C
ATOM   4794  C38 POP   180      13.016 -44.823 -14.218  1.00  0.00           C
ATOM   4795  C39 POP   180      14.002 -45.573 -15.111  1.00  0.00           C
ATOM   4796  C40 POP   180      14.531 -44.770 -16.304  1.00  0.00           C
ATOM   4797  C41 POP   180      15.654 -45.589 -16.940  1.00  0.00           C
ATOM   4798  C42 POP   180      16.256 -44.979 -18.213  1.00  0.00           C
ATOM   4799  C43 POP   180      17.422 -45.873 -18.633  1.00  0.00           C
ATOM   4800  C44 POP   180      18.021 -45.520 -19.990  1.00  0.00           C
ATOM   4801  C45 POP   180      19.138 -46.519 -20.284  1.00  0.00           C
ATOM   4802  C46 POP   180      19.633 -46.458 -21.733  1.00  0.00           C
ATOM   4803  C47 POP   180      20.580 -47.635 -21.987  1.00  0.00           C
ATOM   4804  C48 POP   180      20.861 -47.823 -23.473  1.00  0.00           C
ATOM   4805  C49 POP   180      21.634 -49.119 -23.716  1.00  0.00           C
ATOM   4806  C50 POP   180      21.839 -49.370 -25.209  1.00  0.00           C
ATOM   4807  CA1 POP   180      15.484 -60.773 -17.921  1.00  0.00           C
ATOM   4808  CA2 POP   180      14.992 -62.203 -17.665  1.00  0.00           C
ATOM   4809  C1  POP   181     -20.452 -37.844 -75.386  1.00  0.00           C
ATOM   4810  C2  POP   181     -22.373 -36.978 -74.222  1.00  0.00           C
ATOM   4811  C3  POP   181     -21.189 -35.627 -75.780  1.00  0.00           C
ATOM   4812  N4  POP   181     -21.032 -36.653 -74.748  1.00  0.00           N
ATOM   4813  C5  POP   181     -20.143 -36.105 -73.704  1.00  0.00           C
ATOM   4814  C6  POP   181     -19.887 -37.013 -72.499  1.00  0.00           C
ATOM   4815  O7  POP   181     -19.023 -36.329 -71.590  1.00  0.00           O
ATOM   4816  P8  POP   181     -18.733 -36.856 -70.102  1.00  0.00           P
ATOM   4817  O9  POP   181     -18.212 -35.711 -69.318  1.00  0.00           O
ATOM   4818  O10 POP   181     -19.920 -37.586 -69.609  1.00  0.00           O
ATOM   4819  O11 POP   181     -17.504 -37.880 -70.317  1.00  0.00           O
ATOM   4820  C12 POP   181     -16.745 -38.343 -69.200  1.00  0.00           C
ATOM   4821  C13 POP   181     -17.283 -39.685 -68.682  1.00  0.00           C
ATOM   4822  O14 POP   181     -16.660 -40.132 -67.446  1.00  0.00           O
ATOM   4823  C15 POP   181     -15.317 -40.201 -67.157  1.00  0.00           C
ATOM   4824  O16 POP   181     -14.432 -39.593 -67.750  1.00  0.00           O
ATOM   4825  C17 POP   181     -14.976 -41.122 -65.985  1.00  0.00           C
ATOM   4826  C18 POP   181     -14.391 -42.451 -66.482  1.00  0.00           C
ATOM   4827  C19 POP   181     -12.881 -42.459 -66.712  1.00  0.00           C
ATOM   4828  C20 POP   181     -12.114 -42.896 -65.459  1.00  0.00           C
ATOM   4829  C21 POP   181     -10.745 -43.469 -65.828  1.00  0.00           C
ATOM   4830  C22 POP   181     -10.008 -44.013 -64.593  1.00  0.00           C
ATOM   4831  C23 POP   181      -8.757 -44.790 -65.009  1.00  0.00           C
ATOM   4832  C24 POP   181      -9.133 -46.025 -65.836  1.00  0.00           C
ATOM   4833  C25 POP   181      -8.169 -46.862 -66.395  1.00  0.00           C
ATOM   4834  C26 POP   181      -6.663 -46.612 -66.250  1.00  0.00           C
ATOM   4835  C27 POP   181      -5.922 -47.602 -67.155  1.00  0.00           C
ATOM   4836  C28 POP   181      -4.403 -47.379 -67.222  1.00  0.00           C
ATOM   4837  C29 POP   181      -3.818 -48.303 -68.299  1.00  0.00           C
ATOM   4838  C30 POP   181      -2.318 -48.116 -68.492  1.00  0.00           C
ATOM   4839  C31 POP   181      -1.825 -48.958 -69.674  1.00  0.00           C
ATOM   4840  C32 POP   181     -17.191 -40.743 -69.781  1.00  0.00           C
ATOM   4841  O33 POP   181     -15.862 -41.245 -69.955  1.00  0.00           O
ATOM   4842  C34 POP   181     -15.563 -42.219 -70.850  1.00  0.00           C
ATOM   4843  O35 POP   181     -16.157 -42.429 -71.909  1.00  0.00           O
ATOM   4844  C36 POP   181     -14.288 -42.975 -70.459  1.00  0.00           C
ATOM   4845  C37 POP   181     -13.274 -43.095 -71.584  1.00  0.00           C
ATOM   4846  C38 POP   181     -11.988 -43.679 -71.001  1.00  0.00           C
ATOM   4847  C39 POP   181     -10.926 -43.887 -72.078  1.00  0.00           C
ATOM   4848  C40 POP   181     -11.416 -44.888 -73.127  1.00  0.00           C
ATOM   4849  C41 POP   181     -10.284 -45.199 -74.102  1.00  0.00           C
ATOM   4850  C42 POP   181     -10.705 -46.294 -75.079  1.00  0.00           C
ATOM   4851  C43 POP   181      -9.516 -46.731 -75.936  1.00  0.00           C
ATOM   4852  C44 POP   181      -8.388 -47.279 -75.057  1.00  0.00           C
ATOM   4853  C45 POP   181      -7.211 -47.775 -75.891  1.00  0.00           C
ATOM   4854  C46 POP   181      -6.152 -48.391 -74.976  1.00  0.00           C
ATOM   4855  C47 POP   181      -4.987 -48.981 -75.783  1.00  0.00           C
ATOM   4856  C48 POP   181      -4.000 -49.681 -74.849  1.00  0.00           C
ATOM   4857  C49 POP   181      -2.862 -50.319 -75.647  1.00  0.00           C
ATOM   4858  C50 POP   181      -1.908 -51.070 -74.715  1.00  0.00           C
ATOM   4859  CA1 POP   181      -0.324 -48.791 -69.922  1.00  0.00           C
ATOM   4860  CA2 POP   181       0.117 -49.591 -71.148  1.00  0.00           C
ATOM   4861  C1  POP   182      14.940  31.643 -41.244  1.00  0.00           C
ATOM   4862  C2  POP   182      15.181  34.013 -41.658  1.00  0.00           C
ATOM   4863  C3  POP   182      14.212  32.587 -43.294  1.00  0.00           C
ATOM   4864  N4  POP   182      15.255  32.664 -42.256  1.00  0.00           N
ATOM   4865  C5  POP   182      16.561  32.444 -42.911  1.00  0.00           C
ATOM   4866  C6  POP   182      17.753  32.309 -41.950  1.00  0.00           C
ATOM   4867  O7  POP   182      18.957  32.178 -42.714  1.00  0.00           O
ATOM   4868  P8  POP   182      20.339  31.642 -42.071  1.00  0.00           P
ATOM   4869  O9  POP   182      21.445  32.052 -42.964  1.00  0.00           O
ATOM   4870  O10 POP   182      20.418  31.989 -40.635  1.00  0.00           O
ATOM   4871  O11 POP   182      20.155  30.049 -42.161  1.00  0.00           O
ATOM   4872  C12 POP   182      20.336  29.361 -43.402  1.00  0.00           C
ATOM   4873  C13 POP   182      21.076  28.043 -43.151  1.00  0.00           C
ATOM   4874  O14 POP   182      22.447  28.111 -43.577  1.00  0.00           O
ATOM   4875  C15 POP   182      23.435  28.739 -42.872  1.00  0.00           C
ATOM   4876  O16 POP   182      23.240  29.423 -41.869  1.00  0.00           O
ATOM   4877  C17 POP   182      24.865  28.522 -43.403  1.00  0.00           C
ATOM   4878  C18 POP   182      25.388  29.769 -44.134  1.00  0.00           C
ATOM   4879  C19 POP   182      26.882  29.709 -44.474  1.00  0.00           C
ATOM   4880  C20 POP   182      27.255  28.554 -45.410  1.00  0.00           C
ATOM   4881  C21 POP   182      28.671  28.709 -45.981  1.00  0.00           C
ATOM   4882  C22 POP   182      29.001  27.521 -46.883  1.00  0.00           C
ATOM   4883  C23 POP   182      30.273  27.660 -47.726  1.00  0.00           C
ATOM   4884  C24 POP   182      31.544  27.860 -46.898  1.00  0.00           C
ATOM   4885  C25 POP   182      32.779  27.494 -47.438  1.00  0.00           C
ATOM   4886  C26 POP   182      32.858  26.805 -48.808  1.00  0.00           C
ATOM   4887  C27 POP   182      34.278  26.363 -49.155  1.00  0.00           C
ATOM   4888  C28 POP   182      34.296  25.590 -50.487  1.00  0.00           C
ATOM   4889  C29 POP   182      35.716  25.166 -50.895  1.00  0.00           C
ATOM   4890  C30 POP   182      35.686  24.418 -52.223  1.00  0.00           C
ATOM   4891  C31 POP   182      37.080  24.018 -52.703  1.00  0.00           C
ATOM   4892  C32 POP   182      20.324  26.909 -43.858  1.00  0.00           C
ATOM   4893  O33 POP   182      21.029  25.653 -43.750  1.00  0.00           O
ATOM   4894  C34 POP   182      21.883  25.144 -44.695  1.00  0.00           C
ATOM   4895  O35 POP   182      22.725  24.297 -44.429  1.00  0.00           O
ATOM   4896  C36 POP   182      21.761  25.690 -46.124  1.00  0.00           C
ATOM   4897  C37 POP   182      22.823  26.745 -46.484  1.00  0.00           C
ATOM   4898  C38 POP   182      22.534  27.302 -47.878  1.00  0.00           C
ATOM   4899  C39 POP   182      23.306  26.531 -48.942  1.00  0.00           C
ATOM   4900  C40 POP   182      24.744  27.051 -49.028  1.00  0.00           C
ATOM   4901  C41 POP   182      25.539  26.249 -50.069  1.00  0.00           C
ATOM   4902  C42 POP   182      26.755  27.015 -50.578  1.00  0.00           C
ATOM   4903  C43 POP   182      26.407  27.681 -51.914  1.00  0.00           C
ATOM   4904  C44 POP   182      27.654  28.127 -52.674  1.00  0.00           C
ATOM   4905  C45 POP   182      27.289  28.427 -54.130  1.00  0.00           C
ATOM   4906  C46 POP   182      28.556  28.557 -54.976  1.00  0.00           C
ATOM   4907  C47 POP   182      28.215  28.686 -56.462  1.00  0.00           C
ATOM   4908  C48 POP   182      27.389  29.940 -56.738  1.00  0.00           C
ATOM   4909  C49 POP   182      27.127  30.101 -58.235  1.00  0.00           C
ATOM   4910  C50 POP   182      26.406  31.416 -58.516  1.00  0.00           C
ATOM   4911  CA1 POP   182      37.003  23.288 -54.043  1.00  0.00           C
ATOM   4912  CA2 POP   182      38.401  22.921 -54.566  1.00  0.00           C
ATOM   4913  C1  POP   183      36.070 -58.997 -46.013  1.00  0.00           C
ATOM   4914  C2  POP   183      34.680 -58.331 -44.157  1.00  0.00           C
ATOM   4915  C3  POP   183      36.584 -59.714 -43.812  1.00  0.00           C
ATOM   4916  N4  POP   183      35.482 -59.425 -44.740  1.00  0.00           N
ATOM   4917  C5  POP   183      34.683 -60.661 -44.893  1.00  0.00           C
ATOM   4918  C6  POP   183      33.499 -60.549 -45.867  1.00  0.00           C
ATOM   4919  O7  POP   183      32.771 -61.774 -45.912  1.00  0.00           O
ATOM   4920  P8  POP   183      31.358 -61.966 -45.141  1.00  0.00           P
ATOM   4921  O9  POP   183      30.615 -60.694 -45.194  1.00  0.00           O
ATOM   4922  O10 POP   183      30.726 -63.194 -45.676  1.00  0.00           O
ATOM   4923  O11 POP   183      31.813 -62.277 -43.615  1.00  0.00           O
ATOM   4924  C12 POP   183      31.815 -61.300 -42.572  1.00  0.00           C
ATOM   4925  C13 POP   183      30.574 -61.408 -41.690  1.00  0.00           C
ATOM   4926  O14 POP   183      29.528 -60.575 -42.209  1.00  0.00           O
ATOM   4927  C15 POP   183      28.206 -60.903 -42.070  1.00  0.00           C
ATOM   4928  O16 POP   183      27.790 -62.053 -42.029  1.00  0.00           O
ATOM   4929  C17 POP   183      27.271 -59.691 -42.080  1.00  0.00           C
ATOM   4930  C18 POP   183      25.835 -60.025 -41.666  1.00  0.00           C
ATOM   4931  C19 POP   183      25.073 -58.719 -41.479  1.00  0.00           C
ATOM   4932  C20 POP   183      25.339 -57.865 -42.715  1.00  0.00           C
ATOM   4933  C21 POP   183      24.613 -56.516 -42.703  1.00  0.00           C
ATOM   4934  C22 POP   183      25.307 -55.606 -43.726  1.00  0.00           C
ATOM   4935  C23 POP   183      24.350 -54.576 -44.319  1.00  0.00           C
ATOM   4936  C24 POP   183      23.226 -55.329 -45.027  1.00  0.00           C
ATOM   4937  C25 POP   183      22.387 -54.684 -45.930  1.00  0.00           C
ATOM   4938  C26 POP   183      22.588 -53.200 -46.264  1.00  0.00           C
ATOM   4939  C27 POP   183      21.567 -52.767 -47.311  1.00  0.00           C
ATOM   4940  C28 POP   183      20.140 -53.016 -46.804  1.00  0.00           C
ATOM   4941  C29 POP   183      19.096 -52.532 -47.820  1.00  0.00           C
ATOM   4942  C30 POP   183      19.208 -53.273 -49.156  1.00  0.00           C
ATOM   4943  C31 POP   183      18.212 -52.691 -50.153  1.00  0.00           C
ATOM   4944  C32 POP   183      30.935 -60.875 -40.291  1.00  0.00           C
ATOM   4945  O33 POP   183      29.879 -61.102 -39.351  1.00  0.00           O
ATOM   4946  C34 POP   183      29.550 -62.365 -38.930  1.00  0.00           C
ATOM   4947  O35 POP   183      30.332 -63.317 -38.957  1.00  0.00           O
ATOM   4948  C36 POP   183      28.155 -62.500 -38.310  1.00  0.00           C
ATOM   4949  C37 POP   183      27.569 -63.871 -38.641  1.00  0.00           C
ATOM   4950  C38 POP   183      26.072 -63.966 -38.326  1.00  0.00           C
ATOM   4951  C39 POP   183      25.297 -62.934 -39.148  1.00  0.00           C
ATOM   4952  C40 POP   183      23.791 -63.112 -38.972  1.00  0.00           C
ATOM   4953  C41 POP   183      23.045 -61.962 -39.645  1.00  0.00           C
ATOM   4954  C42 POP   183      21.531 -62.080 -39.462  1.00  0.00           C
ATOM   4955  C43 POP   183      20.911 -60.691 -39.579  1.00  0.00           C
ATOM   4956  C44 POP   183      21.501 -59.794 -38.485  1.00  0.00           C
ATOM   4957  C45 POP   183      20.933 -58.374 -38.524  1.00  0.00           C
ATOM   4958  C46 POP   183      21.603 -57.545 -37.429  1.00  0.00           C
ATOM   4959  C47 POP   183      21.087 -56.102 -37.406  1.00  0.00           C
ATOM   4960  C48 POP   183      20.337 -55.814 -36.103  1.00  0.00           C
ATOM   4961  C49 POP   183      19.864 -54.360 -36.076  1.00  0.00           C
ATOM   4962  C50 POP   183      19.084 -54.061 -34.793  1.00  0.00           C
ATOM   4963  CA1 POP   183      18.305 -53.392 -51.510  1.00  0.00           C
ATOM   4964  CA2 POP   183      17.376 -52.735 -52.528  1.00  0.00           C
ATOM   4965  C1  POP   184      19.813  -9.787  -7.981  1.00  0.00           C
ATOM   4966  C2  POP   184      17.878 -11.132  -8.365  1.00  0.00           C
ATOM   4967  C3  POP   184      19.402 -11.722  -6.643  1.00  0.00           C
ATOM   4968  N4  POP   184      19.299 -11.160  -8.001  1.00  0.00           N
ATOM   4969  C5  POP   184      20.091 -12.039  -8.894  1.00  0.00           C
ATOM   4970  C6  POP   184      20.039 -11.654 -10.386  1.00  0.00           C
ATOM   4971  O7  POP   184      20.934 -12.518 -11.085  1.00  0.00           O
ATOM   4972  P8  POP   184      21.133 -12.395 -12.676  1.00  0.00           P
ATOM   4973  O9  POP   184      19.822 -12.606 -13.313  1.00  0.00           O
ATOM   4974  O10 POP   184      21.868 -11.145 -12.967  1.00  0.00           O
ATOM   4975  O11 POP   184      22.111 -13.645 -12.974  1.00  0.00           O
ATOM   4976  C12 POP   184      23.419 -13.699 -12.391  1.00  0.00           C
ATOM   4977  C13 POP   184      24.179 -14.985 -12.763  1.00  0.00           C
ATOM   4978  O14 POP   184      25.349 -15.152 -11.937  1.00  0.00           O
ATOM   4979  C15 POP   184      25.300 -15.715 -10.692  1.00  0.00           C
ATOM   4980  O16 POP   184      24.257 -16.064 -10.123  1.00  0.00           O
ATOM   4981  C17 POP   184      26.682 -16.013 -10.098  1.00  0.00           C
ATOM   4982  C18 POP   184      26.649 -16.449  -8.637  1.00  0.00           C
ATOM   4983  C19 POP   184      27.998 -17.032  -8.212  1.00  0.00           C
ATOM   4984  C20 POP   184      29.134 -16.007  -8.332  1.00  0.00           C
ATOM   4985  C21 POP   184      30.482 -16.630  -7.971  1.00  0.00           C
ATOM   4986  C22 POP   184      31.613 -15.603  -8.125  1.00  0.00           C
ATOM   4987  C23 POP   184      32.991 -16.210  -7.835  1.00  0.00           C
ATOM   4988  C24 POP   184      34.068 -15.165  -8.111  1.00  0.00           C
ATOM   4989  C25 POP   184      35.424 -15.465  -8.061  1.00  0.00           C
ATOM   4990  C26 POP   184      35.933 -16.848  -7.675  1.00  0.00           C
ATOM   4991  C27 POP   184      37.281 -17.141  -8.355  1.00  0.00           C
ATOM   4992  C28 POP   184      38.335 -16.078  -8.053  1.00  0.00           C
ATOM   4993  C29 POP   184      39.664 -16.434  -8.721  1.00  0.00           C
ATOM   4994  C30 POP   184      39.507 -16.572 -10.241  1.00  0.00           C
ATOM   4995  C31 POP   184      40.821 -17.021 -10.890  1.00  0.00           C
ATOM   4996  C32 POP   184      24.563 -14.948 -14.246  1.00  0.00           C
ATOM   4997  O33 POP   184      25.103 -16.165 -14.803  1.00  0.00           O
ATOM   4998  C34 POP   184      26.426 -16.490 -14.847  1.00  0.00           C
ATOM   4999  O35 POP   184      27.336 -15.814 -14.359  1.00  0.00           O
ATOM   5000  C36 POP   184      26.727 -17.747 -15.703  1.00  0.00           C
ATOM   5001  C37 POP   184      28.198 -18.164 -15.710  1.00  0.00           C
ATOM   5002  C38 POP   184      28.513 -19.244 -16.752  1.00  0.00           C
ATOM   5003  C39 POP   184      28.027 -20.660 -16.399  1.00  0.00           C
ATOM   5004  C40 POP   184      29.218 -21.622 -16.435  1.00  0.00           C
ATOM   5005  C41 POP   184      28.842 -23.082 -16.138  1.00  0.00           C
ATOM   5006  C42 POP   184      30.095 -23.957 -16.025  1.00  0.00           C
ATOM   5007  C43 POP   184      30.898 -23.991 -17.329  1.00  0.00           C
ATOM   5008  C44 POP   184      32.281 -24.620 -17.131  1.00  0.00           C
ATOM   5009  C45 POP   184      33.129 -24.442 -18.397  1.00  0.00           C
ATOM   5010  C46 POP   184      34.620 -24.578 -18.117  1.00  0.00           C
ATOM   5011  C47 POP   184      35.435 -24.191 -19.354  1.00  0.00           C
ATOM   5012  C48 POP   184      35.094 -22.765 -19.796  1.00  0.00           C
ATOM   5013  C49 POP   184      35.872 -22.344 -21.040  1.00  0.00           C
ATOM   5014  C50 POP   184      35.476 -20.935 -21.484  1.00  0.00           C
ATOM   5015  CA1 POP   184      40.662 -17.208 -12.398  1.00  0.00           C
ATOM   5016  CA2 POP   184      41.974 -17.686 -13.026  1.00  0.00           C
ATOM   5017  C1  POP   185      61.829  23.530 -53.087  1.00  0.00           C
ATOM   5018  C2  POP   185      59.786  24.372 -54.056  1.00  0.00           C
ATOM   5019  C3  POP   185      61.131  25.753 -52.652  1.00  0.00           C
ATOM   5020  N4  POP   185      60.655  24.378 -52.857  1.00  0.00           N
ATOM   5021  C5  POP   185      59.934  23.978 -51.633  1.00  0.00           C
ATOM   5022  C6  POP   185      59.316  22.573 -51.671  1.00  0.00           C
ATOM   5023  O7  POP   185      58.978  22.211 -50.331  1.00  0.00           O
ATOM   5024  P8  POP   185      57.792  21.181 -49.979  1.00  0.00           P
ATOM   5025  O9  POP   185      57.333  20.501 -51.220  1.00  0.00           O
ATOM   5026  O10 POP   185      58.231  20.353 -48.828  1.00  0.00           O
ATOM   5027  O11 POP   185      56.651  22.197 -49.463  1.00  0.00           O
ATOM   5028  C12 POP   185      55.858  22.924 -50.410  1.00  0.00           C
ATOM   5029  C13 POP   185      55.140  24.117 -49.762  1.00  0.00           C
ATOM   5030  O14 POP   185      54.347  24.759 -50.784  1.00  0.00           O
ATOM   5031  C15 POP   185      53.048  24.384 -51.008  1.00  0.00           C
ATOM   5032  O16 POP   185      52.308  23.912 -50.144  1.00  0.00           O
ATOM   5033  C17 POP   185      52.515  24.722 -52.404  1.00  0.00           C
ATOM   5034  C18 POP   185      51.753  26.042 -52.463  1.00  0.00           C
ATOM   5035  C19 POP   185      51.345  26.383 -53.897  1.00  0.00           C
ATOM   5036  C20 POP   185      50.749  27.790 -54.003  1.00  0.00           C
ATOM   5037  C21 POP   185      50.345  28.139 -55.435  1.00  0.00           C
ATOM   5038  C22 POP   185      49.955  29.614 -55.517  1.00  0.00           C
ATOM   5039  C23 POP   185      49.589  30.088 -56.925  1.00  0.00           C
ATOM   5040  C24 POP   185      48.257  29.507 -57.430  1.00  0.00           C
ATOM   5041  C25 POP   185      47.278  30.361 -57.903  1.00  0.00           C
ATOM   5042  C26 POP   185      47.523  31.875 -57.937  1.00  0.00           C
ATOM   5043  C27 POP   185      46.216  32.673 -57.931  1.00  0.00           C
ATOM   5044  C28 POP   185      46.519  34.152 -57.633  1.00  0.00           C
ATOM   5045  C29 POP   185      45.261  34.890 -57.153  1.00  0.00           C
ATOM   5046  C30 POP   185      45.634  36.261 -56.583  1.00  0.00           C
ATOM   5047  C31 POP   185      44.434  36.960 -55.956  1.00  0.00           C
ATOM   5048  C32 POP   185      56.170  25.104 -49.190  1.00  0.00           C
ATOM   5049  O33 POP   185      55.528  26.149 -48.462  1.00  0.00           O
ATOM   5050  C34 POP   185      56.237  27.147 -47.852  1.00  0.00           C
ATOM   5051  O35 POP   185      57.467  27.228 -47.859  1.00  0.00           O
ATOM   5052  C36 POP   185      55.364  28.227 -47.208  1.00  0.00           C
ATOM   5053  C37 POP   185      56.061  28.983 -46.075  1.00  0.00           C
ATOM   5054  C38 POP   185      55.210  30.162 -45.609  1.00  0.00           C
ATOM   5055  C39 POP   185      55.905  30.906 -44.470  1.00  0.00           C
ATOM   5056  C40 POP   185      55.929  30.069 -43.192  1.00  0.00           C
ATOM   5057  C41 POP   185      56.869  30.683 -42.146  1.00  0.00           C
ATOM   5058  C42 POP   185      56.740  29.988 -40.787  1.00  0.00           C
ATOM   5059  C43 POP   185      55.412  30.345 -40.119  1.00  0.00           C
ATOM   5060  C44 POP   185      55.396  31.847 -39.789  1.00  0.00           C
ATOM   5061  C45 POP   185      54.149  32.539 -40.334  1.00  0.00           C
[truncated: 1,199,074 more chars]
